# Supplementary material for: Control of adaptive action selection by secondary motor cortex during flexible visual categorization
Source: eLife. 2020 Jun 24;9:e54474. doi: 10.7554/eLife.54474 (PMC7343391; doi:10.7554/eLife.54474)
Supplement: Figure 1—source data 1. [file elife-54474-fig1-data1.txt]

Figure 1 - Source Data 1
Block length data for example mice (each data is the length of one block, each column contains data from one animal)
A	B	C	D	E	F	G	H	I	J
60	60	60	75	62	60	89	60	60	60
60	60	60	60	60	60	61	63	60	70
60	60	60	60	60	60	60	62	64	62
60	60	60	60	60	60	60	60	60	60
60	62	60	64	60	60	60	60	60	60
72	60	76	60	60	60	60	60	60	60
60	82	60	60	60	67	60	60	60	60
60	60	60	60	90	60	60	72	60	60
60	60	67	60	62	60	60	104	61	60
60	61	74	63	60	60	60	60	60	60
61	60	60	60	75	60	60	60	63	60
60	60	60	87	60	60	60	61	60	70
62	60	60	60	60	60	60	60	60	60
60	60	60	71	60	63	95	60	60	60
63	63	60	60	60	73	60	119	60	60
60	60	60	61	60	60	60	60	60	60
67	60	60	60	60	60	60	60	60	60
60	60	60	64	61	60	60	60	63	60
60	66	60	81	80	62	60	80	60	60
82	60	60	60	60	60	60	60	60	60
60	60	60	60	60	60	60	72	60	60
60	60	69	60	63	63	60	63	82	60
72	60	103	60	60	60	60	70	60	73
93	60	60	60	60	60	60	66	60	60
63	60	60	60	60	60	60	60	60	60
60	60	71	60	60	77	78	60	60	60
71	60	60	60	64	60	60	68	60	60
62	60	65	60	62	64	60	60	60	60
60	60	70	76	60	68	60	60	60	60
60	61	60	60	60	60	85	60	60	60
79	60	60	60	60	60	60	70	60	60
64	60	60	60	60	60	60	60	61	71
60	60	60	60	60	60	60	143	60	60
60	60	60	60	61	60	60	81	62	60
65	71	67	60	60	60	60	60	60	60
60	60	60	64	60	60	60	60	60	60
60	60	60	60	60	60	60	60	60	60
60	60	61	60	60	60	60	60	60	60
60	60	60	60	60	61	60	60	60	60
60	60	60	60	60	60	63	60	60	60
60	60	68	60	60	60	60	60	60	60
60	61	60	60	60	60	60	60	60	60
60	60	60	60	60	62	60	60	60	60
60	60	60	60	60	76	60	60	60	60
60	60	71	60	60	73	60	60	60	60
60	60	61	60	60	60	60	60	60	75
63	60	62	60	60	60	60	60	60	60
60	60	60	60	60	60	60	60	60	60
60	63	60	60	60	60	60	60	60	60
60	60	66	60	60	60	60	60	60	60
60	60	60	60	75	60	60	60	60	60
60	60	60	60	60	60	60	60	60	68
60	60	60	60	60	60		60	60	63
60	60	60	60	60	60		60	60	80
60		60	72	60	60		60	60	60
60		60	60	60	60		60	60	75
60		60	79	60	60		60	61	62
60		60	60	61	60		60	60	77
60		60	60	60	60		60	60	60
60		60	60	60	60		60	63	60
60		60	60	60	60		63	60
60		61	60		60		60	60
60		60	60		60		60	72
60		60	60				60	63
60			60				60	60
60			60				60	60
60			64				60	60
60			60					60
64			60					60
60			60					60
			60					60
			60					60
			60					60
			60					60
			60					60
			60					60
			60					60
			62					60
			60					60
			60					60
			60					60
			60
			60
_____________________________________________________________________________________________________________________
Switches per session for example mice (each data is the number of switches in one session, each column contains data from one animal)
A	B	C	D	E	F	G	H	I	J
7	7	7	7	6	7	5	7	9	7
8	7	6	9	7	7	5	7	7	7
7	6	7	8	6	7	5	6	9	6
7	5	7	8	5	7	6	8	9	7
8	6	5	8	8	6	7	7	9	7
7	6	5	9	6	7	5	6	6	6
8	5	7	9	6	7	5	7	8	7
7	6	7	8	6	7	7	7	8	6
7	6	8	9	8	6	7	7	9	6
8	5	8	10	6	6	6	8	8	6
7	6	7	9	7	6	5	7	9	6
_____________________________________________________________________________________________________________________
Number of trials to reverse choice (each row contains data from one animal)
7.39923468916003
6.03372405219539
6.62112050367176
5.84705234974486
4.25931887919034
5.02139447949771
5.91550845745587
9.07245267629446
6.97600825230148
6.95729123872509
