# Supplementary material for: Control of adaptive action selection by secondary motor cortex during flexible visual categorization
Source: eLife. 2020 Jun 24;9:e54474. doi: 10.7554/eLife.54474 (PMC7343391; doi:10.7554/eLife.54474)
Supplement: Figure 1—source data 2. [file elife-54474-fig1-data2.txt]

Figure 1 - Source Data 2

Decision boundary estimated from psychometric curves, for example mice (each row contains data from one animal)

LowBound	HighBound
0.0894290276420498	0.114288725906905
0.0855295642440753	0.106975253289227
0.0863112245162851	0.10836081090206
0.0825022914442471	0.111496551922457
0.090087578026269	0.127574421076133
0.0914294657485377	0.112199488184853
0.0885915555838571	0.106618965926175
0.0927332160731517	0.128706872889609
0.0896183515583537	0.115299806745739
0.0847020090779371	0.107274791338648

____________
Test results
	
Column B	HighBound
vs.	vs.
Column A	LowBound
	
Wilcoxon matched-pairs signed rank test	
  P value	0.0020
  Exact or approximate P value?	Exact
  P value summary	**
  Significantly different (P < 0.05)?	Yes
  One- or two-tailed P value?	Two-tailed
  Sum of positive, negative ranks	55 , 0
  Sum of signed ranks (W)	55
  Number of pairs	10
	
Median of differences	
  Median	0.02372
	
How effective was the pairing?	
  rs (Spearman)	0.7212
  P value (one tailed)	0.0117
  P value summary	*
  Was the pairing significantly effective?	Yes
