# Supplementary material for: Control of adaptive action selection by secondary motor cortex during flexible visual categorization
Source: eLife. 2020 Jun 24;9:e54474. doi: 10.7554/eLife.54474 (PMC7343391; doi:10.7554/eLife.54474)
Supplement: Figure 2—source data 1. [file elife-54474-fig2-data1.txt]

Figure 2 - Source Data 1

Model 1 parameters during stable period for example mice (each data is the median value of corresponding parameter distribution, each row contains data from one animal)

¦Á1	¦Á2	¦Â	¦Ã1	¦Ã2
-0.180811487123034	-0.0814277979863749	-0.111551128110809	3.74702579780239	-0.028491589796249
0.0395144418514156	0.188521235329382	0.182398603904979	3.43073664705806	0.415933376803646
-0.0798018892649647	0.0613681074899526	-0.0412012428927988	3.24385281200519	-0.0123599562107701
-0.178015557261793	0.144795629367217	0.0060359621259146	3.56592543252267	0.178634509489895
-0.0279298286357967	0.821743506677735	0.296363178272405	4.62270117587258	0.791509724136437
-0.161425200447349	0.177266181309786	-0.00963975715624856	4.41019465199601	0.117432469758882
0.0457453404876107	0.447888821296072	0.152117517175971	5.07900084537675	0.400825905835092
0.062597334781035	0.0250724370803043	-0.019910781329367	4.21936828832938	0.0382336440671995
-0.248013928038602	0.100228406108171	0.0532849364274816	4.75721718899661	0.437448289580818
0.105010556275168	0.203084183851864	-0.0236860187967394	4.74113228104867	-0.100406665104876

__________
Statistics

	¦Á1	¦Á2	¦Â	¦Ã1	¦Ã2
Number of values	10	10	10	10	10
					
Minimum	-0.248	-0.08143	-0.1116	3.244	-0.1004
25% Percentile	-0.1787	0.05229	-0.02806	3.532	-0.01639
Median	-0.05387	0.161	-0.001802	4.315	0.148
75% Percentile	0.04996	0.2643	0.1597	4.745	0.4213
Maximum	0.105	0.8217	0.2964	5.079	0.7915
					
Mean	-0.06231	0.2089	0.04842	4.182	0.2239
Std. Deviation	0.1242	0.256	0.1242	0.642	0.2806
Std. Error of Mean	0.03928	0.08096	0.03928	0.203	0.08873
					
Lower 95% CI of mean	-0.1512	0.02571	-0.04044	3.722	0.02316
Upper 95% CI of mean	0.02655	0.392	0.1373	4.641	0.4246
					
Sum	-0.6231	2.089	0.4842	41.82	2.239
					
Wilcoxon Signed Rank Test					
  Theoretical median	0	0	0	0	0
  Actual median	-0.05387	0.161	-0.001802	4.315	0.148
  Discrepancy	-0.05387	0.161	-0.001802	4.315	0.148
  Sum of signed ranks (W)	-25	49	13	55	41
  Sum of positive ranks	15	52	34	55	48
  Sum of negative ranks	-40	-3	-21	0	-7
  P value (two tailed)	0.2324	0.0098	0.5566	0.0020	0.0371
  Exact or estimate?	Exact	Exact	Exact	Exact	Exact
  Significant (alpha=0.05)?	No	Yes	No	Yes	Yes

________________________________________________________________________________________________________________________________________________________
Model 1 parameters during switching period for example mice (each data is the median value of corresponding parameter distribution, each row contains data from one animal)

¦Á1	¦Á2	¦Â	¦Ã1	¦Ã2
0.17095562802471	-0.156670213566274	0.104127820772919	3.75123805690822	0.245249660182304
-0.16890945617326	0.246665021988644	0.262539526332381	3.61985306912048	0.0952790443939549
-0.0973645496381561	-0.263169764736898	0.280058482038014	3.11238932813615	0.366156670390999
-0.17783987869642	-0.0278333684915397	0.123561730281988	3.28827637458362	0.379130800487403
0.0779650948056022	0.0863462873193768	0.256763228610773	4.17253641968982	0.400809402520408
0.0941378911720357	0.260045620396478	0.0846747289802956	4.03905472361174	0.0882217997008221
-0.123106158169482	-0.286474241921411	0.297067127269372	4.09835315458536	0.427674761801217
0.207129805734253	-0.112367180479046	0.0810370363196179	3.88526213455576	0.145762165321329
-0.198882345049688	-0.0742768556125232	0.211189030938702	4.26928700826582	0.379791892675585
-0.148922200201544	0.11301105891588	0.482044371836616	3.64141678904376	0.148269987350804

__________
Statistics

	¦Á1	¦Á2	¦Â	¦Ã1	¦Ã2
Number of values	10	10	10	10	10
					
Minimum	-0.1989	-0.2865	0.08104	3.112	0.08822
25% Percentile	-0.1711	-0.1833	0.09926	3.537	0.1331
Median	-0.1102	-0.05106	0.234	3.818	0.3057
75% Percentile	0.1133	0.1464	0.2843	4.117	0.385
Maximum	0.2071	0.26	0.482	4.269	0.4277
					
Mean	-0.03648	-0.02147	0.2183	3.788	0.2676
Std. Deviation	0.1564	0.194	0.1255	0.3809	0.1373
Std. Error of Mean	0.04947	0.06136	0.03969	0.1204	0.04341
					
Lower 95% CI of mean	-0.1484	-0.1603	0.1285	3.515	0.1694
Upper 95% CI of mean	0.07543	0.1173	0.3081	4.06	0.3658
					
Sum	-0.3648	-0.2147	2.183	37.88	2.676
					
Wilcoxon Signed Rank Test					
  Theoretical median	0	0	0	0	0
  Actual median	-0.1102	-0.05106	0.234	3.818	0.3057
  Discrepancy	-0.1102	-0.05106	0.234	3.818	0.3057
  Sum of signed ranks (W)	-15	-9	55	55	55
  Sum of positive ranks	20	23	55	55	55
  Sum of negative ranks	-35	-32	0	0	0
  P value (two tailed)	0.4922	0.6953	0.0020	0.0020	0.0020
  Exact or estimate?	Exact	Exact	Exact	Exact	Exact
  Significant (alpha=0.05)?	No	No	Yes	Yes	Yes


_________________________________________________________________

Stable period vs switching period parameters for example mice

___________________
Test results for ¦Á1

Column B	Stable
vs.	vs.
Column A	Switching
	
Wilcoxon matched-pairs signed rank test	
  P value	0.6953
  Exact or approximate P value?	Exact
  P value summary	ns
  Significantly different (P < 0.05)?	No
  One- or two-tailed P value?	Two-tailed
  Sum of positive, negative ranks	23 , -32
  Sum of signed ranks (W)	-9
  Number of pairs	10
	
Median of differences	
  Median	-0.02465
	
How effective was the pairing?	
  rs (Spearman)	0.2121
  P value (one tailed)	0.2801
  P value summary	ns
  Was the pairing significantly effective?	No

___________________
Test results for ¦Á2

Column B	Stable
vs.	vs.
Column A	Switching

Wilcoxon matched-pairs signed rank test	
  P value	0.0137
  Exact or approximate P value?	Exact
  P value summary	*
  Significantly different (P < 0.05)?	Yes
  One- or two-tailed P value?	Two-tailed
  Sum of positive, negative ranks	51 , -4
  Sum of signed ranks (W)	47
  Number of pairs	10
	
Median of differences	
  Median	0.155
	
How effective was the pairing?	
  rs (Spearman)	0.3697
  P value (one tailed)	0.1478
  P value summary	ns
  Was the pairing significantly effective?	No

___________________
Test results for ¦Â

Column B	Stable
vs.	vs.
Column A	Switching

Wilcoxon matched-pairs signed rank test	
  P value	0.0039
  Exact or approximate P value?	Exact
  P value summary	**
  Significantly different (P < 0.05)?	Yes
  One- or two-tailed P value?	Two-tailed
  Sum of positive, negative ranks	1 , -54
  Sum of signed ranks (W)	-53
  Number of pairs	10
	
Median of differences	
  Median	-0.1312
	
How effective was the pairing?	
  rs (Spearman)	0.1758
  P value (one tailed)	0.3161
  P value summary	ns
  Was the pairing significantly effective?	No
___________________
Test results for ¦Ã1

Column B	Stable
vs.	vs.
Column A	Switching
	
Wilcoxon matched-pairs signed rank test	
  P value	0.0137
  Exact or approximate P value?	Exact
  P value summary	*
  Significantly different (P < 0.05)?	Yes
  One- or two-tailed P value?	Two-tailed
  Sum of positive, negative ranks	51 , -4
  Sum of signed ranks (W)	47
  Number of pairs	10
	
Median of differences	
  Median	0.3526
	
How effective was the pairing?	
  rs (Spearman)	0.8182
  P value (one tailed)	0.0029
  P value summary	**
  Was the pairing significantly effective?	Yes

___________________
Test results for ¦Ã2

Column B	Stable
vs.	vs.
Column A	Switching
	
Wilcoxon matched-pairs signed rank test	
  P value	0.6953
  Exact or approximate P value?	Exact
  P value summary	ns
  Significantly different (P < 0.05)?	No
  One- or two-tailed P value?	Two-tailed
  Sum of positive, negative ranks	23 , -32
  Sum of signed ranks (W)	-9
  Number of pairs	10
	
Median of differences	
  Median	-0.06719
	
How effective was the pairing?	
  rs (Spearman)	0.4424
  P value (one tailed)	0.1022
  P value summary	ns
  Was the pairing significantly effective?	No
