# Supplementary material for: Control of adaptive action selection by secondary motor cortex during flexible visual categorization
Source: eLife. 2020 Jun 24;9:e54474. doi: 10.7554/eLife.54474 (PMC7343391; doi:10.7554/eLife.54474)
Supplement: Figure 3—source data 2. [file elife-54474-fig3-data2.txt]

Figure 3 - Source Data 2

Model 4 parameter during stable period for example mice (each data is the median value of corresponding parameter distribution, each row contains data from one animal)

¦Â	¦Ã1	¦Ã2
-0.00326419794606462	3.75878798100038	0.077814417203761
0.140422917997396	3.3749760469002	0.38714476230438
-0.0117418291977419	3.23496842964367	0.0159018668935666
0.0613718414647059	3.55905627351238	0.224806218473402
0.227287678233285	4.49648942911083	0.724082370229785
0.0229845969340819	4.37269981465649	0.120438795950592
0.0622682633461097	4.98404203343859	0.267428314352516
-0.0395938172848688	4.20397921909221	0.0316833929358351
0.0703961556144752	4.81248241116974	0.353441709910401
-0.0726416095256416	4.68400712404902	-0.0999054621606303

__________
Statistics

	¦Â	¦Ã1	¦Ã2
Number of values	10	10	10
			
Minimum	-0.07264	3.235	-0.09991
25% Percentile	-0.0187	3.513	0.02774
Median	0.04218	4.288	0.1726
75% Percentile	0.0879	4.716	0.3619
Maximum	0.2273	4.984	0.7241
			
Mean	0.04575	4.148	0.2103
Std. Deviation	0.08855	0.6265	0.2382
Std. Error of Mean	0.028	0.1981	0.07533
			
Lower 95% CI of mean	-0.0176	3.7	0.03987
Upper 95% CI of mean	0.1091	4.596	0.3807
			
Sum	0.4575	41.48	2.103
			
Wilcoxon Signed Rank Test			
  Theoretical median	0	0	0
  Actual median	0.04218	4.288	0.1726
  Discrepancy	0.04218	4.288	0.1726
  Sum of signed ranks (W)	25	55	47
  Sum of positive ranks	40	55	51
  Sum of negative ranks	-15	0	-4
  P value (two tailed)	0.2324	0.0020	0.0137
  Exact or estimate?	Exact	Exact	Exact
  Significant (alpha=0.05)?	No	Yes	Yes

________________________________________________________________________________________________________________________________________________________
Model 4 parameter during stable period for example mice (each data is the median value of corresponding parameter distribution, each row contains data from one animal)

¦Â	¦Ã1	¦Ã2
0.179783658123991	3.74581168823414	0.253232371498086
0.428071122196281	3.53047471480505	0.139595457716311
0.243067152337264	3.20018098385898	0.243118297326459
0.198266402395085	3.37505291918426	0.321839668280511
0.398868301437914	4.09723330101664	0.576575112214026
0.334421877895273	3.78720683538369	0.285194568566526
0.311277847476473	4.18251651418863	0.291263291677626
0.21069061465217	3.83544864460025	0.149192582126165
0.265706813562431	4.37504171604437	0.286024611225307
0.599728329506837	3.61428437609453	0.154429183935138
__________
Statistics

	¦Â	¦Ã1	¦Ã2
Number of values	10	10	10
			
Minimum	0.1798	3.2	0.1396
25% Percentile	0.2076	3.492	0.1531
Median	0.2885	3.767	0.2692
75% Percentile	0.4062	4.119	0.2989
Maximum	0.5997	4.375	0.5766
			
Mean	0.317	3.774	0.27
Std. Deviation	0.1298	0.3668	0.1263
Std. Error of Mean	0.04105	0.116	0.03994
			
Lower 95% CI of mean	0.2241	3.512	0.1797
Upper 95% CI of mean	0.4098	4.037	0.3604
			
Sum	3.17	37.74	2.7
			
Wilcoxon Signed Rank Test			
  Theoretical median	0	0	0
  Actual median	0.2885	3.767	0.2692
  Discrepancy	0.2885	3.767	0.2692
  Sum of signed ranks (W)	55	55	55
  Sum of positive ranks	55	55	55
  Sum of negative ranks	0	0	0
  P value (two tailed)	0.0020	0.0020	0.0020
  Exact or estimate?	Exact	Exact	Exact
  Significant (alpha=0.05)?	Yes	Yes	Yes

________________________________________________________________________________________________________________________________________________________
Model 4 sensory history parameter during switching period, vs number of trials to reverse choice, for example mice (each row contains data from one animal)

¦Ã2(sensory history)	Number of trials to reverse choice
0.253232371498086	7.39923468916003
0.139595457716311	6.03372405219539
0.243118297326459	6.62112050367176
0.321839668280511	5.84705234974486
0.576575112214026	4.25931887919034
0.285194568566526	5.02139447949771
0.291263291677626	5.91550845745587
0.149192582126165	9.07245267629446
0.286024611225307	6.97600825230148
0.154429183935138	6.95729123872509

__________
Statistics

	¦Ã2(sensory history)
vs.
Number of trials to reverse choice

Pearson r	
  r	-0.7057
  95% confidence interval	-0.9245 to -0.1368
  R squared	0.498
	
P value	
  P (two-tailed)	0.0226
  P value summary	*
  Significant? (alpha = 0.05)	Yes
	
Number of XY Pairs	10
