# Supplementary material for: Control of adaptive action selection by secondary motor cortex during flexible visual categorization
Source: eLife. 2020 Jun 24;9:e54474. doi: 10.7554/eLife.54474 (PMC7343391; doi:10.7554/eLife.54474)
Supplement: Figure 3—source data 3. [file elife-54474-fig3-data3.txt]

Figure 3 - Source Data 3

RL Model parameter during stable period for example mice (each data is the median value of corresponding parameter distribution, each row contains data from one animal)

¦Ã	¦Á
2.64567642254113	0.0144675762977348
2.40931607464624	0.00554289328817422
2.27978682091494	0.00305072453993725
2.52715729807082	0.0223959342426557
2.36376202269452	0.0441736375029986
2.13249418598665	0.031435419870121
3.04367390999985	0.00522979795031562
2.49773136247793	0.0224848639945653
2.62614673377905	0.0393602347320519
2.4923817274772	0.00302311078516652

__________
Statistics

	¦Ã	¦Á
Number of values	10	10
		
Minimum	2.132	0.003023
25% Percentile	2.343	0.004685
Median	2.495	0.01843
75% Percentile	2.631	0.03342
Maximum	3.044	0.04417
		
Mean	2.502	0.01912
Std. Deviation	0.2458	0.01537
Std. Error of Mean	0.07773	0.004862
		
Lower 95% CI of mean	2.326	0.008118
Upper 95% CI of mean	2.678	0.03011
		
Sum	25.02	0.1912
		
Wilcoxon Signed Rank Test		
  Theoretical median	0	0
  Actual median	2.495	0.01843
  Discrepancy	2.495	0.01843
  Sum of signed ranks (W)	55	55
  Sum of positive ranks	55	55
  Sum of negative ranks	0	0
  P value (two tailed)	0.0020	0.0020
  Exact or estimate?	Exact	Exact
  Significant (alpha=0.05)?	Yes	Yes

________________________________________________________________________________________________________________________________________________________
RL Model parameter during stable period for example mice (each data is the median value of corresponding parameter distribution, each row contains data from one animal)

¦Ã	¦Á
1.86565361389726	0.0541783973458372
1.4095511156296	0.0660966910638508
1.9314123545833	0.0675998386122189
1.75205135643056	0.0785212967628608
0.965243279825038	0.128817752261875
1.15900753441683	0.0995950058846552
1.75358059758363	0.0540529680768455
1.85825140625357	0.0442621768450334
1.98795059882729	0.0528826468204455
1.13065351004297	0.0639059416951107
__________
Statistics

	¦Ã	¦Á
Number of values	10	10
		
Minimum	0.9652	0.04426
25% Percentile	1.152	0.05376
Median	1.753	0.065
75% Percentile	1.882	0.08379
Maximum	1.988	0.1288
		
Mean	1.581	0.07099
Std. Deviation	0.3793	0.02564
Std. Error of Mean	0.1199	0.008108
		
Lower 95% CI of mean	1.31	0.05265
Upper 95% CI of mean	1.853	0.08933
		
Sum	15.81	0.7099
		
Wilcoxon Signed Rank Test		
  Theoretical median	0	0
  Actual median	1.753	0.065
  Discrepancy	1.753	0.065
  Sum of signed ranks (W)	55	55
  Sum of positive ranks	55	55
  Sum of negative ranks	0	0
  P value (two tailed)	0.0020	0.0020
  Exact or estimate?	Exact	Exact
  Significant (alpha=0.05)?	Yes	Yes
