# Supplementary material for: Control of adaptive action selection by secondary motor cortex during flexible visual categorization
Source: eLife. 2020 Jun 24;9:e54474. doi: 10.7554/eLife.54474 (PMC7343391; doi:10.7554/eLife.54474)
Supplement: Figure 3—source data 4. [file elife-54474-fig3-data4.txt]

Figure 3 - Source Data 4

Model 1 parameter fit with all trials for example mice (each data is the median value of corresponding parameter distribution, each row contains data from one animal)

¦Á1	¦Á2	¦Â	¦Ã1	¦Ã2
0.0733360130680006	-0.255596169815285	0.111478073494704	3.74729321765074	0.264589937900011
-0.0651782775187152	-0.0949161929522942	0.130917289417432	3.39440697478537	0.326947537226228
0.0401794684579841	-0.100699760150193	0.135138476596612	3.12660672068519	0.250316316210206
-0.0449201436548024	-0.0172595999231811	0.131280553504029	3.49366658637738	0.292407262944582
0.0700735344135953	-0.0766442518449809	0.192734926517194	4.24210673112835	0.431561049342169
0.0328306103420378	0.119835288722938	0.135005469629638	3.82992978603061	0.22033840137497
0.0142879683031073	-0.348104535213615	0.18534415879883	4.4768969662556	0.477739040860631
0.211247216360625	-0.170092933177921	0.0928718540859064	3.85550441059961	0.118626284410923
-0.0285013050327055	-0.0848796907794952	0.108036518799769	4.24360807485042	0.305582976898707
0.130728956737908	0.0143774805125264	0.11463698178445	3.90321248313698	0.114269765424831

	¦Á1	¦Á2	¦Â	¦Ã1	¦Ã2
Number of values	10	10	10	10	10
					
Minimum	-0.06518	-0.3481	0.09287	3.127	0.1143
25% Percentile	-0.03261	-0.1915	0.1106	3.469	0.1949
Median	0.03651	-0.0899	0.1311	3.843	0.2785
75% Percentile	0.08768	-0.00935	0.1477	4.242	0.3531
Maximum	0.2112	0.1198	0.1927	4.477	0.4777
					
Mean	0.04341	-0.1014	0.1337	3.831	0.2802
Std. Deviation	0.08376	0.1332	0.03224	0.4176	0.117
Std. Error of Mean	0.02649	0.04213	0.01019	0.1321	0.03701
					
Lower 95% CI of mean	-0.01651	-0.1967	0.1107	3.533	0.1965
Upper 95% CI of mean	0.1033	-0.006102	0.1568	4.13	0.364
					
Sum	0.4341	-1.014	1.337	38.31	2.802
					
Wilcoxon Signed Rank Test					
  Theoretical median	0	0	0	0	0
  Actual median	0.03651	-0.0899	0.1311	3.843	0.2785
  Discrepancy	0.03651	-0.0899	0.1311	3.843	0.2785
  Sum of signed ranks (W)	29	-39	55	55	55
  Sum of positive ranks	42	8	55	55	55
  Sum of negative ranks	-13	-47	0	0	0
  P value (two tailed)	0.1602	0.0488	0.0020	0.0020	0.0020
  Exact or estimate?	Exact	Exact	Exact	Exact	Exact
  Significant (alpha=0.05)?	No	Yes	Yes	Yes	Yes


________________________________________________________________________________________________________________________________________________________
Model 4 parameter fit with all trials for example mice (each data is the median value of corresponding parameter distribution, each row contains data from one animal)

¦Â	¦Ã1	¦Ã2
0.0975991723186569	3.7590210551925	0.197512185866511
0.117594298378947	3.45760615185445	0.237303377265301
0.117685691994952	3.14499684162471	0.21804130897255
0.13205994911327	3.522423709008	0.263882969434295
0.197644312185846	4.21675692583514	0.465493405339109
0.134771600775742	3.78164501801267	0.2729447489773
0.151294408091019	4.51416165246823	0.330513083811584
0.0887007859382331	3.69551386144262	0.162839100212954
0.0974529877966514	4.27479899172759	0.245103633257019
0.11649350289518	3.83109614356619	0.193152335213459

__________
Statistics

	¦Â	¦Ã1	¦Ã2
Number of values	10	10	10
			
Minimum	0.0887	3.145	0.1628
25% Percentile	0.09756	3.506	0.1964
Median	0.1176	3.77	0.2412
75% Percentile	0.1389	4.231	0.2873
Maximum	0.1976	4.514	0.4655
			
Mean	0.1251	3.82	0.2587
Std. Deviation	0.03184	0.414	0.08672
Std. Error of Mean	0.01007	0.1309	0.02742
			
Lower 95% CI of mean	0.1024	3.524	0.1966
Upper 95% CI of mean	0.1479	4.116	0.3207
			
Sum	1.251	38.2	2.587
			
Wilcoxon Signed Rank Test			
  Theoretical median	0	0	0
  Actual median	0.1176	3.77	0.2412
  Discrepancy	0.1176	3.77	0.2412
  Sum of signed ranks (W)	55	55	55
  Sum of positive ranks	55	55	55
  Sum of negative ranks	0	0	0
  P value (two tailed)	0.0020	0.0020	0.0020
  Exact or estimate?	Exact	Exact	Exact
  Significant (alpha=0.05)?	Yes	Yes	Yes

________________________________________________________________________________________________________________________________________________________
RL Model parameter fit with all trials for example mice (each data is the median value of corresponding parameter distribution, each row contains data from one animal)

¦Ã	¦Á
1.36544403867638	0.0225936790930545
1.39558705387279	0.0300157055045307
1.37170236502268	0.0345515840605199
1.3848098280526	0.0288069505884165
1.37695711792203	0.0164813714555863
1.39062724186189	0.0206905236909293
1.50837405177879	0.0191979791014242
1.30093484599335	0.0133910458647579
1.55243559865371	0.0270234638157222
1.438550272869	0.0160870346161064
__________
Statistics

	¦Ã	¦Á
Number of values	10	10
		
Minimum	1.301	0.01339
25% Percentile	1.37	0.01638
Median	1.388	0.02164
75% Percentile	1.456	0.02911
Maximum	1.552	0.03455
		
Mean	1.409	0.02288
Std. Deviation	0.07335	0.006952
Std. Error of Mean	0.02319	0.002198
		
Lower 95% CI of mean	1.356	0.01791
Upper 95% CI of mean	1.461	0.02786
		
Sum	14.09	0.2288
		
Wilcoxon Signed Rank Test		
  Theoretical median	0	0
  Actual median	1.388	0.02164
  Discrepancy	1.388	0.02164
  Sum of signed ranks (W)	55	55
  Sum of positive ranks	55	55
  Sum of negative ranks	0	0
  P value (two tailed)	0.0020	0.0020
  Exact or estimate?	Exact	Exact
  Significant (alpha=0.05)?	Yes	Yes

________________________________________________________________________________________________________________________________________________________
Cross-validated model likelihood fit with all trials for example mice (each data is the median value of corresponding likelihood distribution, each row contains data from one animal)

Model 1 (full model)	Model 2 (¦Á1 = 0)	Model 3 (¦Á2 = 0)	Model 4 (¦Á1 = 0, ¦Á2 = 0)	Model 5 (¦Â = 0)	Model 6 (¦Ã1 = 1)	Model 7 (¦Ã2 = 0)	RL Model No Prior
0.674178909625306	0.665189242472903	0.656716128951464	0.670661645727606	0.522646007868106	0.390985017589471	0.629485955824836	0.655805692245879
0.648793560047834	0.654597979191564	0.657897941326545	0.659280057355346	0.394526369289402	0.407585341379085	0.600677008564442	0.649342603724836
0.643671662783001	0.643860170243874	0.641686259838555	0.642855606811392	0.336108046621419	0.445944712135657	0.588317134765784	0.630014612491561
0.661442264234863	0.662828171902481	0.66402682132858	0.662885897503783	0.42380409292525	0.415655490101675	0.594525302876107	0.652764066491464
0.696818865928254	0.697221669439805	0.692923932752822	0.696488350588066	0.237079680541553	0.459223819366279	0.600651214558244	0.677508698759445
0.668836220649451	0.671694560737063	0.673958884307395	0.674009939661744	0.326754907632832	0.457599536267308	0.593535876139486	0.662891663671031
0.69367603042984	0.697245113576565	0.703334887668859	0.706825915550957	0.417726128197894	0.414353709154195	0.655954306677664	0.689839948562027
0.673680411341506	0.667190517043622	0.618709271634938	0.671826224089877	0.333061884454205	0.447749573977725	0.637490163455867	0.650580104953836
0.694608097663927	0.69593205886737	0.696540989886194	0.697973711288079	0.446962384279059	0.397871737360873	0.605905616085789	0.680694763430577
0.670198330284856	0.672612838523592	0.671183490785835	0.67241436115315	0.328637473554592	0.455160675181737	0.639157639115997	0.667189779535821

___________________________________
Test results for Model 2 vs Model 1

Column B	Model 2 (¦Á1 = 0)
vs.	vs.
Column A	Model 1 (full model)
	
Wilcoxon matched-pairs signed rank test	
  P value	0.4316
  Exact or approximate P value?	Exact
  P value summary	ns
  Significantly different (P < 0.05)?	No
  One- or two-tailed P value?	Two-tailed
  Sum of positive, negative ranks	36 , -19
  Sum of signed ranks (W)	17
  Number of pairs	10
	
Median of differences	
  Median	0.001355
	
How effective was the pairing?	
  rs (Spearman)	0.8545
  P value (one tailed)	0.0014
  P value summary	**
  Was the pairing significantly effective?	Yes


___________________________________
Test results for Model 3 vs Model 1

Column C	Model 3 (¦Á2 = 0)
vs.	vs.
Column A	Model 1 (full model)
	
Wilcoxon matched-pairs signed rank test	
  P value	>0.9999
  Exact or approximate P value?	Exact
  P value summary	ns
  Significantly different (P < 0.05)?	No
  One- or two-tailed P value?	Two-tailed
  Sum of positive, negative ranks	28 , -27
  Sum of signed ranks (W)	1
  Number of pairs	10
	
Median of differences	
  Median	0.001459
	
How effective was the pairing?	
  rs (Spearman)	0.5879
  P value (one tailed)	0.0403
  P value summary	*
  Was the pairing significantly effective?	Yes

___________________________________
Test results for Model 4 vs Model 1

Column D	Model 4 (¦Á1 = 0, ¦Á2 = 0)
vs.	vs.
Column A	Model 1 (full model)
	
Wilcoxon matched-pairs signed rank test	
  P value	0.1934
  Exact or approximate P value?	Exact
  P value summary	ns
  Significantly different (P < 0.05)?	No
  One- or two-tailed P value?	Two-tailed
  Sum of positive, negative ranks	41 , -14
  Sum of signed ranks (W)	27
  Number of pairs	10
	
Median of differences	
  Median	0.00183
	
How effective was the pairing?	
  rs (Spearman)	0.8303
  P value (one tailed)	0.0024
  P value summary	**
  Was the pairing significantly effective?	Yes

___________________________________
Test results for Model 5 vs Model 1

Column E	Model 5 (¦Â = 0)
vs.	vs.
Column A	Model 1 (full model)
	
Wilcoxon matched-pairs signed rank test	
  P value	0.0020
  Exact or approximate P value?	Exact
  P value summary	**
  Significantly different (P < 0.05)?	Yes
  One- or two-tailed P value?	Two-tailed
  Sum of positive, negative ranks	0 , -55
  Sum of signed ranks (W)	-55
  Number of pairs	10
	
Median of differences	
  Median	-0.2918
	
How effective was the pairing?	
  rs (Spearman)	0.0303
  P value (one tailed)	0.4730
  P value summary	ns
  Was the pairing significantly effective?	No

___________________________________
Test results for Model 6 vs Model 1

Column F	Model 6 (¦Ã1 = 1)
vs.	vs.
Column A	Model 1 (full model)
	
Wilcoxon matched-pairs signed rank test	
  P value	0.0020
  Exact or approximate P value?	Exact
  P value summary	**
  Significantly different (P < 0.05)?	Yes
  One- or two-tailed P value?	Two-tailed
  Sum of positive, negative ranks	0 , -55
  Sum of signed ranks (W)	-55
  Number of pairs	10
	
Median of differences	
  Median	-0.2394
	
How effective was the pairing?	
  rs (Spearman)	-0.006061
  P value (one tailed)	0.5000
  P value summary	ns
  Was the pairing significantly effective?	No

___________________________________
Test results for Model 7 vs Model 1

Column G	Model 7 (¦Ã2 = 0)
vs.	vs.
Column A	Model 1 (full model)
	
Wilcoxon matched-pairs signed rank test	
  P value	0.0020
  Exact or approximate P value?	Exact
  P value summary	**
  Significantly different (P < 0.05)?	Yes
  One- or two-tailed P value?	Two-tailed
  Sum of positive, negative ranks	0 , -55
  Sum of signed ranks (W)	-55
  Number of pairs	10
	
Median of differences	
  Median	-0.05174
	
How effective was the pairing?	
  rs (Spearman)	0.503
  P value (one tailed)	0.0720
  P value summary	ns
  Was the pairing significantly effective?	No

___________________________________
Test results for RL Model vs Model 1

Column H	RL Model No Prior
vs.	vs.
Column A	Model 1 (full model)
	
Wilcoxon matched-pairs signed rank test	
  P value	0.0039
  Exact or approximate P value?	Exact
  P value summary	**
  Significantly different (P < 0.05)?	Yes
  One- or two-tailed P value?	Two-tailed
  Sum of positive, negative ranks	1 , -54
  Sum of signed ranks (W)	-53
  Number of pairs	10
	
Median of differences	
  Median	-0.01117
	
How effective was the pairing?	
  rs (Spearman)	0.8182
  P value (one tailed)	0.0029
  P value summary	**
  Was the pairing significantly effective?	Yes


___________________________________
Test results for RL Model vs Model 4

Column H	RL Model No Prior
vs.	vs.
Column D	Model 4 (¦Á1 = 0, ¦Á2 = 0)
	
Wilcoxon matched-pairs signed rank test	
  P value	0.0020
  Exact or approximate P value?	Exact
  P value summary	**
  Significantly different (P < 0.05)?	Yes
  One- or two-tailed P value?	Two-tailed
  Sum of positive, negative ranks	0 , -55
  Sum of signed ranks (W)	-55
  Number of pairs	10
	
Median of differences	
  Median	-0.01385
	
How effective was the pairing?	
  rs (Spearman)	0.9515
  P value (one tailed)	<0.0001
  P value summary	****
  Was the pairing significantly effective?	Yes
