# Supplementary material for: Control of adaptive action selection by secondary motor cortex during flexible visual categorization
Source: eLife. 2020 Jun 24;9:e54474. doi: 10.7554/eLife.54474 (PMC7343391; doi:10.7554/eLife.54474)
Supplement: Figure 3—source data 5. [file elife-54474-fig3-data5.txt]

Figure 3 - Source Data 5

Number of trials to switch, from original data vs from Model 1 simulated data (each row contains data from one animal)

Original Data	Model 01 Simulation
7.39923468916003	11.3245877228046
6.03372405219539	6.22929872826261
6.62112050367176	7.52090497929668
5.84705234974486	5.94858222278531
4.25931887919034	4.27962850989194
5.02139447949771	4.8438344597947
5.91550845745587	6.00215934768365
9.07245267629446	13.9637231161659
6.97600825230148	7.45569514267051
6.95729123872509	6.67865374486388


________________________________________________________________________________________________________________________________________________________
Number of trials to switch, from original data vs from Model 4 simulated data (each row contains data from one animal)

Original Data	Model 04 Simulation
7.39923468916003	8.99494794417765
6.03372405219539	7.07631137683904
6.62112050367176	5.29880338571599
5.84705234974486	5.69728730404445
4.25931887919034	3.51036127557195
5.02139447949771	5.17888915963034
5.91550845745587	4.7594114610107
9.07245267629446	10.213802650472
6.97600825230148	7.01527748911074
6.95729123872509	7.94107688740294


____________________________________________________________________________________________________________________________________________________________________________________
Estimated decision boundary, from original data vs from Model 1 simulated data

	Original Data	Original Data	Original Data	Original Data	Original Data	Original Data	Original Data	Original Data	Original Data	Original Data	Simulated	Simulated	Simulated	Simulated	Simulated	Simulated	Simulated	Simulated	Simulated	Simulated
Low Bound	0.0894290276420498	0.0855295642440753	0.0863112245162851	0.0825022914442471	0.090087578026269	0.0914294657485377	0.0885915555838571	0.0927332160731517	0.0896183515583537	0.0847020090779371	0.0704593023333513	0.0735893601066899	0.0763905505870383	0.0755845930627722	0.0721050942400642	0.0732150983167748	0.0741224305599651	0.0763122778207799	0.0726441281874109	0.0796890329516581
High Bound	0.114288725906905	0.106975253289227	0.10836081090206	0.111496551922457	0.127574421076133	0.112199488184853	0.106618965926175	0.128706872889609	0.115299806745739	0.107274791338648	0.121214063666246	0.126960621436348	0.120562571585076	0.113435962955624	0.119715096678543	0.127178878763371	0.115238923986821	0.116940859078439	0.114774973176681	0.112435770885119


________________________________________________________________________________________________________________________________________________________
Estimated decision boundary, from original data vs from Model 4 simulated data

	Original Data	Original Data	Original Data	Original Data	Original Data	Original Data	Original Data	Original Data	Original Data	Original Data	Simulated	Simulated	Simulated	Simulated	Simulated	Simulated	Simulated	Simulated	Simulated	Simulated
Low Bound	0.0894290276420498	0.0855295642440753	0.0863112245162851	0.0825022914442471	0.090087578026269	0.0914294657485377	0.0885915555838571	0.0927332160731517	0.0896183515583537	0.0847020090779371	0.0793837761102411	0.0732014481517123	0.0769103197082878	0.072419699464905	0.0735758441598281	0.0751478688004131	0.0768034538179662	0.0746099576706377	0.0732484478970645	0.0797174294313284
High Bound	0.114288725906905	0.106975253289227	0.10836081090206	0.111496551922457	0.127574421076133	0.112199488184853	0.106618965926175	0.128706872889609	0.115299806745739	0.107274791338648	0.122483218214876	0.12789635024568	0.121348400711658	0.117583864143235	0.122969548170051	0.117668983990387	0.11731358554426	0.116837232826359	0.127349835396576	0.105288297582813

________________________________________________________________________________________________________________________________________________________
Original Data, Average correct rate for different stimulus in low boundary block. First row contains stimuli farthest from reversing stimulus (SF1£¬SF7), second row contains SF2¡¢SF6,third row contains SF3¡¢SF5¡£

Low Bound - Low Frequency	Low Bound - Low Frequency	Low Bound - Low Frequency	Low Bound - Low Frequency	Low Bound - Low Frequency	Low Bound - Low Frequency	Low Bound - Low Frequency	Low Bound - Low Frequency	Low Bound - Low Frequency	Low Bound - Low Frequency	Low Bound - High Frequency	Low Bound - High Frequency	Low Bound - High Frequency	Low Bound - High Frequency	Low Bound - High Frequency	Low Bound - High Frequency	Low Bound - High Frequency	Low Bound - High Frequency	Low Bound - High Frequency	Low Bound - High Frequency
94.7611710323575	89.5615866388309	91.005291005291	90.8835904628331	95.0963222416813	93.0320150659134	97.5409836065574	93.7042459736457	94.4012441679627	95.4813359528487	95.6521739130435	97.0588235294118	95.3488372093023	98.1481481481482	100	100	100	100	100	100
100	91.8918918918919	95	88.6792452830189	95.5555555555556	82.5	97.2222222222222	92.3076923076923	93.6170212765958	95	97.8723404255319	100	97.6744186046512	100	100	100	97.2972972972973	94	100	94.5945945945946
92.156862745098	80.5555555555556	86.6666666666667	75.9259259259259	93.1818181818182	88.8888888888889	97.2972972972973	91.6666666666667	95.8333333333333	89.4736842105263	92.156862745098	97.1428571428571	88.0952380952381	94.4444444444444	97.6190476190476	100	97.2972972972973	96.2962962962963	97.8723404255319	89.1891891891892

________________________________________________________________________________________________________________________________________________________
Original Data, Average correct rate for different stimulus in high boundary block. First row contains stimuli farthest from reversing stimulus (SF1£¬SF7), second row contains SF2¡¢SF6,third row contains SF3¡¢SF5¡£

High Bound - Low Frequency	High Bound - Low Frequency	High Bound - Low Frequency	High Bound - Low Frequency	High Bound - Low Frequency	High Bound - Low Frequency	High Bound - Low Frequency	High Bound - Low Frequency	High Bound - Low Frequency	High Bound - Low Frequency	High Bound - High Frequency	High Bound - High Frequency	High Bound - High Frequency	High Bound - High Frequency	High Bound - High Frequency	High Bound - High Frequency	High Bound - High Frequency	High Bound - High Frequency	High Bound - High Frequency	High Bound - High Frequency
97.5	100	100	100	100	100	100	97.6190476190476	100	97.6190476190476	92.5217391304348	93.5897435897436	88.4826325411335	93.3431952662722	96.1303462321792	95.1219512195122	97.2911963882619	95.1351351351351	96.4396284829721	96.1325966850829
100	100	97.6744186046512	100	97.2222222222222	97.5	100	100	100	100	97.7272727272727	97.0588235294118	93.0232558139535	91.8367346938776	97.2972972972973	97.4358974358974	96.875	90.4761904761905	95.7446808510638	94.5945945945946
100	100	95	95.9183673469388	100	100	100	100	100	97.3684210526316	70.7317073170732	73.5294117647059	73.1707317073171	63.265306122449	52.7777777777778	74.3589743589744	91.1764705882353	56.0975609756098	77.0833333333333	78.0487804878049

________________________________________________________________________________________________________________________________________________________
Model 1 Simulation Data, Average correct rate for different stimulus in low boundary block. First row contains stimuli farthest from reversing stimulus (SF1£¬SF7), second row contains SF2¡¢SF6,third row contains SF3¡¢SF5¡£

Low Bound - Low Frequency	Low Bound - Low Frequency	Low Bound - Low Frequency	Low Bound - Low Frequency	Low Bound - Low Frequency	Low Bound - Low Frequency	Low Bound - Low Frequency	Low Bound - Low Frequency	Low Bound - Low Frequency	Low Bound - Low Frequency	Low Bound - High Frequency	Low Bound - High Frequency	Low Bound - High Frequency	Low Bound - High Frequency	Low Bound - High Frequency	Low Bound - High Frequency	Low Bound - High Frequency	Low Bound - High Frequency	Low Bound - High Frequency	Low Bound - High Frequency
95.1570680628272	94.1655359565807	91.9950738916256	94.8379351740696	97.2111553784861	95.4486345903771	97.9539641943734	95.7972805933251	96.1791831357049	95.2486187845304	98.2142857142857	98.1481481481482	98.2758620689655	96.9230769230769	100	98.2456140350877	96.551724137931	100	100	97.0149253731343
80.3571428571429	81.8181818181818	78.6885245901639	85	87.037037037037	86.2068965517241	84.4827586206897	86.2068965517241	89.2857142857143	84.1269841269841	94.8275862068966	96.4285714285714	93.6507936507936	98.2758620689655	98.2758620689655	94.5454545454546	98.3050847457627	96.6666666666667	96.6101694915254	95.6521739130435
58.9285714285714	64.8148148148148	70.9677419354839	57.1428571428571	50.8771929824561	55.9322033898305	65.5172413793104	61.4035087719298	56.3636363636364	68.5714285714286	92.9824561403509	94.7368421052632	83.6065573770492	92.0634920634921	92.7272727272727	85.9649122807018	91.5254237288136	93.75	93.1034482758621	91.304347826087

________________________________________________________________________________________________________________________________________________________
Model 1 Simulation Data, Average correct rate for different stimulus in high boundary block. First row contains stimuli farthest from reversing stimulus (SF1£¬SF7), second row contains SF2¡¢SF6,third row contains SF3¡¢SF5¡£

High Bound - Low Frequency	High Bound - Low Frequency	High Bound - Low Frequency	High Bound - Low Frequency	High Bound - Low Frequency	High Bound - Low Frequency	High Bound - Low Frequency	High Bound - Low Frequency	High Bound - Low Frequency	High Bound - Low Frequency	High Bound - High Frequency	High Bound - High Frequency	High Bound - High Frequency	High Bound - High Frequency	High Bound - High Frequency	High Bound - High Frequency	High Bound - High Frequency	High Bound - High Frequency	High Bound - High Frequency	High Bound - High Frequency
98.3333333333333	96.6666666666667	96.9230769230769	98.3606557377049	100	98.2456140350877	100	98.3870967741936	100	100	96.4547677261614	95.2784503631961	92.2988505747127	93.7880633373934	97.6377952755906	95.3825857519789	98.2389937106918	96.4824120603015	97.4259974259974	95.1310861423221
92.9824561403509	93.4426229508197	93.9393939393939	95.1612903225806	100	96.4912280701754	100	100	98.3333333333333	95	84.4827586206897	82.8125	78.125	90.625	87.2727272727273	76.3636363636364	85.9649122807018	78.9473684210526	93.2203389830508	93.2203389830508
85.9375	85.7142857142857	83.8709677419355	91.5254237288136	86.2068965517241	90.7407407407407	88.135593220339	91.5254237288136	91.0714285714286	88.135593220339	53.125	59.016393442623	66.1538461538462	63.7931034482759	57.4074074074074	66.0714285714286	77.0491803278689	71.1864406779661	71.9298245614035	68.9655172413793

________________________________________________________________________________________________________________________________________________________
Model 4 Simulation Data, Average correct rate for different stimulus in low boundary block. First row contains stimuli farthest from reversing stimulus (SF1£¬SF7), second row contains SF2¡¢SF6,third row contains SF3¡¢SF5¡£

Low Bound - Low Frequency	Low Bound - Low Frequency	Low Bound - Low Frequency	Low Bound - Low Frequency	Low Bound - Low Frequency	Low Bound - Low Frequency	Low Bound - Low Frequency	Low Bound - Low Frequency	Low Bound - Low Frequency	Low Bound - Low Frequency	Low Bound - High Frequency	Low Bound - High Frequency	Low Bound - High Frequency	Low Bound - High Frequency	Low Bound - High Frequency	Low Bound - High Frequency	Low Bound - High Frequency	Low Bound - High Frequency	Low Bound - High Frequency	Low Bound - High Frequency
95.3282828282828	92.875	92.1928817451206	94.8119325551232	96.5116279069767	96.1583236321304	97.0168612191959	96.3885429638854	96.6711051930759	94.8538011695906	100	98.3050847457627	100	96.551724137931	98.2142857142857	98.3606557377049	98.2142857142857	98.3333333333333	100	95.3846153846154
90.625	74.1379310344828	89.2307692307692	77.1929824561404	84.4827586206897	83.0769230769231	87.9310344827586	83.3333333333333	94.5454545454546	86.1538461538462	96.6666666666667	96.551724137931	95.2380952380952	98.1818181818182	98.2456140350877	95.3846153846154	94.5454545454546	96.6666666666667	96.3636363636364	96.8253968253968
73.6842105263158	65	52.2388059701493	56.140350877193	60.7142857142857	52.3076923076923	71.6666666666667	52.5423728813559	52.7272727272727	63.4920634920635	87.9310344827586	89.8305084745763	81.8181818181818	91.2280701754386	88.135593220339	90.3225806451613	93.1034482758621	86.6666666666667	94.6428571428571	92.1875

________________________________________________________________________________________________________________________________________________________
Model 4 Simulation Data, Average correct rate for different stimulus in high boundary block. First row contains stimuli farthest from reversing stimulus (SF1£¬SF7), second row contains SF2¡¢SF6,third row contains SF3¡¢SF5¡£

High Bound - Low Frequency	High Bound - Low Frequency	High Bound - Low Frequency	High Bound - Low Frequency	High Bound - Low Frequency	High Bound - Low Frequency	High Bound - Low Frequency	High Bound - Low Frequency	High Bound - Low Frequency	High Bound - Low Frequency	High Bound - High Frequency	High Bound - High Frequency	High Bound - High Frequency	High Bound - High Frequency	High Bound - High Frequency	High Bound - High Frequency	High Bound - High Frequency	High Bound - High Frequency	High Bound - High Frequency	High Bound - High Frequency
100	98.3606557377049	98.2142857142857	100	100	98.3050847457627	100	98.2142857142857	100	100	96.2311557788945	93.8725490196079	93.9233817701453	93.0322580645161	97.2295514511873	95.0859950859951	98.8636363636364	96.9072164948454	96.7741935483871	95.3488372093023
98.3050847457627	94.9152542372881	98.1818181818182	96.6101694915254	98.1818181818182	98.4615384615385	96.4912280701754	92.9824561403509	96.2264150943396	100	77.1929824561403	76.6666666666667	82.1428571428571	87.5	78.1818181818182	88.3333333333333	90	91.5254237288136	80.7692307692308	90.4109589041096
86.6666666666667	90.3225806451613	89.8305084745763	85.9649122807018	96.4912280701754	88.135593220339	95.0819672131148	93.2203389830509	92.3076923076923	93.0555555555556	57.3770491803279	48.3333333333333	62.5	63.6363636363636	66.0714285714286	59.3220338983051	70.4918032786885	65.5172413793104	58.4905660377358	71.6216216216216
