# Supplementary material for: Control of adaptive action selection by secondary motor cortex during flexible visual categorization
Source: eLife. 2020 Jun 24;9:e54474. doi: 10.7554/eLife.54474 (PMC7343391; doi:10.7554/eLife.54474)
Supplement: Figure 3—source data 6. [file elife-54474-fig3-data6.txt]

Figure 3 - Source Data 6

Parameter recovery for Model 1, with ¡°all-trials¡± mode simulation/fit 
	Generating Parameters	Generating Parameters	Generating Parameters	Generating Parameters	Generating Parameters	Generating Parameters	Generating Parameters	Generating Parameters	Generating Parameters	Generating Parameters	Recovered Parameters	Recovered Parameters	Recovered Parameters	Recovered Parameters	Recovered Parameters	Recovered Parameters	Recovered Parameters	Recovered Parameters	Recovered Parameters	Recovered Parameters
¦Á1	0.0733360130680006	-0.0651782775187152	0.0401794684579841	-0.0449201436548024	0.0700735344135953	0.0328306103420378	0.0142879683031073	0.211247216360625	-0.0285013050327055	0.130728956737908	0.0356791551070414	-0.0666316780393157	0.076894227156976	-0.0589740619277212	0.060628863295282	0.114019852663627	-0.00330186093087616	0.171837625689191	-0.0131164258202988	0.0870957740684179
¦Á2	-0.255596169815285	-0.0949161929522942	-0.100699760150193	-0.0172595999231811	-0.0766442518449809	0.119835288722938	-0.348104535213615	-0.170092933177921	-0.0848796907794952	0.0143774805125264	-0.261230333392518	-0.118426273008231	-0.064205117938155	-0.0948874367254149	0.054806778963012	0.141548253920217	-0.324748296155603	-0.157766202878362	-0.0897128876230043	-0.0491908692469369
¦Â	0.111478073494704	0.130917289417432	0.135138476596612	0.131280553504029	0.192734926517194	0.135005469629638	0.18534415879883	0.0928718540859064	0.108036518799769	0.11463698178445	0.104585632927424	0.154317610942616	0.13708549267937	0.167424482794184	0.188050518443784	0.146119213325423	0.20615272581627	0.0765366220754988	0.100252076597818	0.131550082887992
¦Ã1	3.74729321765074	3.39440697478537	3.12660672068519	3.49366658637738	4.24210673112835	3.82992978603061	4.4768969662556	3.85550441059961	4.24360807485042	3.90321248313698	3.77643308495231	3.4756974498243	3.13899374049306	3.57745314930242	4.29689034532855	3.92731587763869	4.36599861519448	3.95636774462561	4.33504093829498	3.80721299743383
¦Ã2	0.264589937900011	0.326947537226228	0.250316316210206	0.292407262944582	0.431561049342169	0.22033840137497	0.477739040860631	0.118626284410923	0.305582976898707	0.114269765424831	0.275478891889331	0.394858446912093	0.204789493651462	0.367023886718573	0.372941454439639	0.197617469712538	0.510069784767288	0.122817151873675	0.27612994098029	0.18663671217802


________________________________________________________________________________________________________________________________________________________
Parameter recovery for Model 4, with ¡°all-trials¡± mode simulation/fit 

	Generating Parameters	Generating Parameters	Generating Parameters	Generating Parameters	Generating Parameters	Generating Parameters	Generating Parameters	Generating Parameters	Generating Parameters	Generating Parameters	Recovered Parameters	Recovered Parameters	Recovered Parameters	Recovered Parameters	Recovered Parameters	Recovered Parameters	Recovered Parameters	Recovered Parameters	Recovered Parameters	Recovered Parameters
¦Â	0.0975991723186569	0.117594298378947	0.117685691994952	0.13205994911327	0.197644312185846	0.134771600775742	0.151294408091019	0.0887007859382331	0.0974529877966514	0.11649350289518	0.0826923415432382	0.117489516800406	0.149612172400738	0.135456591321082	0.212873954290447	0.166093912207083	0.159146598689787	0.0862362948461956	0.0862115410717626	0.143841941323273
¦Ã1	3.7590210551925	3.45760615185445	3.14499684162471	3.522423709008	4.21675692583514	3.78164501801267	4.51416165246823	3.69551386144262	4.27479899172759	3.83109614356619	3.86602411187673	3.39696074687562	3.3507976510478	3.51491489207314	4.15234685342255	3.67414743364458	4.59071691195964	3.84804072510483	4.32312765558128	3.55171075525262
¦Ã2	0.197512185866511	0.237303377265301	0.21804130897255	0.263882969434295	0.465493405339109	0.2729447489773	0.330513083811584	0.162839100212954	0.245103633257019	0.193152335213459	0.177770347568949	0.239635078338054	0.281037164615974	0.280680498936631	0.464803171185154	0.297220014523677	0.340479191747986	0.158202188211795	0.23202795154507	0.202244283626283


____________________________________________________________________________________________________________________________________________________________________________________
Parameter recovery for Model 1, Stable phase simulation/fit

	Generating Parameters	Generating Parameters	Generating Parameters	Generating Parameters	Generating Parameters	Generating Parameters	Generating Parameters	Generating Parameters	Generating Parameters	Generating Parameters	Recovered Parameters	Recovered Parameters	Recovered Parameters	Recovered Parameters	Recovered Parameters	Recovered Parameters	Recovered Parameters	Recovered Parameters	Recovered Parameters	Recovered Parameters
¦Á1	-0.180811487123034	0.0395144418514156	-0.0798018892649647	-0.178015557261793	-0.0279298286357967	-0.161425200447349	0.0457453404876107	0.062597334781035	-0.248013928038602	0.105010556275168	-0.174930360709073	0.0738757826401607	0.163367183107088	-0.10697022582319	-0.126738643658257	-0.0419445728911977	-0.07785836287812	-0.120169880802378	-0.0954950755192769	-0.0849598012133905
¦Á2	-0.0814277979863749	0.188521235329382	0.0613681074899526	0.144795629367217	0.821743506677735	0.177266181309786	0.447888821296072	0.0250724370803043	0.100228406108171	0.203084183851864	-0.0967592914599993	0.0673363972971781	0.412994189569977	0.382318672880996	0.487521188419645	0.0144963525206824	0.593988265480407	-0.159529438994556	0.222905778968866	-0.058759994179197
¦Â	-0.111551128110809	0.182398603904979	-0.0412012428927988	0.0060359621259146	0.296363178272405	-0.00963975715624856	0.152117517175971	-0.019910781329367	0.0532849364274816	-0.0236860187967394	-0.145422914859516	0.212996983858687	0.311749661940639	0.152582426970086	0.238772875490467	-0.112666980169875	0.106114271060608	-0.0612140590628295	0.0969742485999288	-0.140267222751066
¦Ã1	3.74702579780239	3.43073664705806	3.24385281200519	3.56592543252267	4.62270117587258	4.41019465199601	5.07900084537675	4.21936828832938	4.75721718899661	4.74113228104867	3.8474669755451	3.30121601882419	3.19609953052382	3.40100594225497	5.0597122613704	4.39245021066509	5.3211881108539	4.13997330026824	4.4523304894752	4.14982615554985
¦Ã2	-0.028491589796249	0.415933376803646	-0.0123599562107701	0.178634509489895	0.791509724136437	0.117432469758882	0.400825905835092	0.0382336440671995	0.437448289580818	-0.100406665104876	-0.0828971281837574	0.495712377071682	0.462431851156621	0.33821979255035	0.743390486329788	-0.139138045550973	0.31111348042646	0.103537289626699	0.40139246794003	-0.159927859645827

________________________________________________________________________________________________________________________________________________________
Parameter recovery for Model 1, Switching phase simulation/fit
	Generating Parameters	Generating Parameters	Generating Parameters	Generating Parameters	Generating Parameters	Generating Parameters	Generating Parameters	Generating Parameters	Generating Parameters	Generating Parameters	Recovered Parameters	Recovered Parameters	Recovered Parameters	Recovered Parameters	Recovered Parameters	Recovered Parameters	Recovered Parameters	Recovered Parameters	Recovered Parameters	Recovered Parameters
¦Á1	0.17095562802471	-0.16890945617326	-0.0973645496381561	-0.17783987869642	0.0779650948056022	0.0941378911720357	-0.123106158169482	0.207129805734253	-0.198882345049688	-0.148922200201544	0.00712887262632079	0.0605243660819059	-0.192653024835852	-0.256021231216348	-0.0867321554584744	0.080707618602131	-0.133637165921866	0.222201503242193	-0.14682952131678	-0.153254644024101
¦Á2	-0.156670213566274	0.246665021988644	-0.263169764736898	-0.0278333684915397	0.0863462873193768	0.260045620396478	-0.286474241921411	-0.112367180479046	-0.0742768556125232	0.11301105891588	-0.343482070202735	0.286554206346927	-0.28613364968659	-0.120454409377474	0.207716944985623	0.317873487969101	-0.213981655734172	0.130092942297591	-0.119823272947017	0.0642501018164704
¦Â	0.104127820772919	0.262539526332381	0.280058482038014	0.123561730281988	0.256763228610773	0.0846747289802956	0.297067127269372	0.0810370363196179	0.211189030938702	0.482044371836616	0.207355222667472	0.0844754472907604	0.255439404347608	0.102807933002	0.307023346385297	0.00301959401827181	0.340937027270914	-0.00529514054266758	0.158804229887452	0.611976945664005
¦Ã1	3.75123805690822	3.61985306912048	3.11238932813615	3.28827637458362	4.17253641968982	4.03905472361174	4.09835315458536	3.88526213455576	4.26928700826582	3.64141678904376	3.98578655302478	3.88045032173448	2.9355531408548	3.63959442710291	3.88227973101525	3.74764966124026	4.51108570987928	4.27816258354177	4.03971296690858	3.51738050127082
¦Ã2	0.245249660182304	0.0952790443939549	0.366156670390999	0.379130800487403	0.400809402520408	0.0882217997008221	0.427674761801217	0.145762165321329	0.379791892675585	0.148269987350804	0.398167565255457	-0.0192671777138518	0.439768394721228	0.514561129814166	0.433579461137385	0.0757929998353718	0.383663136689115	0.0830954057905386	0.348358106174636	0.181612937566675


____________________________________________________________________________________________________________________________________________________________________________________
Parameter recovery for Model 4, Stable phase simulation/fit


	Generating Parameters	Generating Parameters	Generating Parameters	Generating Parameters	Generating Parameters	Generating Parameters	Generating Parameters	Generating Parameters	Generating Parameters	Generating Parameters	Recovered Parameters	Recovered Parameters	Recovered Parameters	Recovered Parameters	Recovered Parameters	Recovered Parameters	Recovered Parameters	Recovered Parameters	Recovered Parameters	Recovered Parameters
¦Â	-0.00868133455745379	0.135104385946965	-0.0137036359543497	0.063202551033819	0.224532348734889	0.0241034554610596	0.0657928554789171	-0.0393312404109522	0.0742945950545217	-0.0722537841385087	0.0129993602482432	0.158820005272562	-0.0133244430604635	0.116002688552259	0.30005515288965	0.0982715182956384	0.0893780379925976	-0.0583940295937705	0.0221123429249349	-0.0279413119686579
¦Ã1	3.75150178060368	3.38631591865821	3.22799711608507	3.56237664728574	4.492304512793	4.35387838438563	4.98365871101889	4.19335559722954	4.81538885887353	4.68284963304965	3.65373664961974	3.21848208056406	3.17188211451643	3.54771383862238	4.1754935681993	4.21615381789496	4.78396477937257	4.21957337046994	5.26884919662177	4.57593682748709
¦Ã2	0.075624692926698	0.381349434302708	0.010205085467852	0.223800512732658	0.706638071981951	0.124516718048014	0.262820093229614	0.0336498376362642	0.351787257260406	-0.0948027460583188	0.121921950806779	0.380315015781104	-0.00813888937849157	0.347459748901243	0.913826306294541	0.285840490560645	0.340790507285875	-0.00949859745462133	0.224225686283898	0.0155740705664013

________________________________________________________________________________________________________________________________________________________
Parameter recovery for Model 4, Switching phase simulation/fit 

	Generating Parameters	Generating Parameters	Generating Parameters	Generating Parameters	Generating Parameters	Generating Parameters	Generating Parameters	Generating Parameters	Generating Parameters	Generating Parameters	Recovered Parameters	Recovered Parameters	Recovered Parameters	Recovered Parameters	Recovered Parameters	Recovered Parameters	Recovered Parameters	Recovered Parameters	Recovered Parameters	Recovered Parameters
¦Â	0.0807399313614644	0.294234614430707	0.141131480532657	0.0951341135009454	0.284994463746186	0.170664393734842	0.217994953635223	0.0931020949123803	0.132607387942483	0.446896715566438	0.109286620700526	0.342878469065243	0.0891314119819085	0.108022226767939	0.199004745987008	0.208514511087881	0.290319426110612	0.0339132826368034	0.215313635261817	0.326396344561074
¦Ã1	3.72388588749294	3.53338672908469	3.19929568751488	3.36910567174756	4.10682353365627	3.84203446490838	4.21736456664389	3.79500252310895	4.38708222966344	3.6042719531876	3.40423762475048	3.5809124643554	3.42401899395361	3.52784831993061	3.98543366999196	4.18440204089009	4.85593392792234	3.64166399107511	3.95303521676888	3.70971216357356
¦Ã2	0.227432735610171	0.133392339651335	0.212097825600666	0.281148876228863	0.485331924369699	0.266030362659451	0.245664813902688	0.159039830949317	0.244697768895764	0.12904318483392	0.226818492713281	0.244799197829825	0.257893041729276	0.349664503159162	0.418682095841677	0.2534031283915	0.302779473508914	0.255868549277515	0.253680590827534	0.134543796568207


____________________________________________________________________________________________________________________________________________________________________________________
Parameter recovery for Model 1, Stable phase stepwise simulation/fit

¦Á1:

Original	Recovered
-1.5	-1.49145819785425
-1.4	-1.27508562547977
-1.3	-1.23116653421931
-1.2	-1.21629053570227
-1.1	-0.967830684300005
-1	-0.924020528015766
-0.9	-0.87769864683655
-0.8	-0.76999447799473
-0.7	-0.688016110055011
-0.6	-0.598513814687129
-0.5	-0.578046494755141
-0.4	-0.46341611906847
-0.3	-0.344291072170561
-0.2	-0.185152390413494
-0.0999999999999999	-0.0911274944486148
0	-0.0534988502959206
0.1	0.175799871399737
0.2	0.232951127360643
0.3	0.337888270675543
0.4	0.511814846175047
0.5	0.545656152520216
0.6	0.562525188711127
0.7	0.584965921776767
0.8	0.896554184963205


¦Á2:

Original	Recovered
-0.7	-0.902788506651184
-0.6	-0.629775317338296
-0.5	-0.396143397740462
-0.4	-0.354808354244878
-0.3	-0.327836154426346
-0.2	-0.282959885787389
-0.0999999999999999	-0.137642639577791
1.11022302462516e-016	0.0447760731119908
0.1	0.0917660088415477
0.2	0.239521306600144
0.3	0.35328498402332
0.4	0.353930606745785
0.5	0.389914509454945
0.6	0.419559418464206
0.7	0.708371341530632
0.8	0.928150775514066
0.9	0.956073480316457
1	1.08778950859379
1.1	1.32955557035115
1.2	1.334009242283
1.3	1.48058185686036
1.4	1.51364043903518
1.5	1.60557735664116


¦Â:

Original	Recovered
-0.2	-0.208194895852228
-0.1	-0.113944743867297
0	0.00398185785970948
0.1	0.0242386910767783
0.2	0.086180647336185
0.3	0.383389684254577
0.4	0.477223557517794
0.5	0.55559697263401
0.6	0.593040266681433
0.7	0.70557126837606
0.8	0.82900941026232
0.9	0.911343895177801


¦Ã1£º

Original	Recovered
1	0.81717277627852
1.5	1.57608893389033
2	2.11686657189245
2.5	2.52708681735761
3	3.07947010745897
3.5	3.37217614150888
4	3.76990721655874
4.5	4.27654995692168
5	5.49641762518131
5.5	5.55270423216354
6	6.32470323754607
6.5	6.75776112167127
7	7.61692118578103
7.5	8.09437653581918
8	8.26585806898583
8.5	8.862648482155
9	9.54033534668464
9.5	10.5684313061669
10	10.8131402891308
10.5	11.0054741232944
11	11.1688063770736
11.5	11.5861720248973
12	11.96461378926
12.5	12.1758395473621
13	12.7107937867191

¦Ã2£º

Original	Recovered
-0.4	-0.513533286492524
-0.3	-0.243917121224776
-0.2	-0.127841957770137
-0.1	-0.0111809937408215
0	0.118679393814398
0.1	0.219195040077509
0.2	0.278460071858728
0.3	0.35899856369666
0.4	0.426170088049628
0.5	0.466146560338429
0.6	0.539464508627135
0.7	0.719029065561149
0.8	0.919705281580032
0.9	0.925580982354803
1	0.950653716893856
1.1	0.962900337718933
1.2	1.17328829013142
1.3	1.3725103795496
1.4	1.40488423016382
1.5	1.69526594462807


____________________________________________________________________________________________________________________________________________________________________________________
Parameter recovery for Model 1, Switching phase stepwise simulation/fit

¦Á1:

Original	Recovered
-1.5	-1.83302279172516
-1.4	-1.58134884234
-1.3	-1.34808898773302
-1.2	-1.17341613198776
-1.1	-1.04408375980154
-1	-1.03160424196028
-0.9	-1.00409575312414
-0.8	-0.76339729934471
-0.7	-0.763082206830444
-0.6	-0.650294298783244
-0.5	-0.649055912837799
-0.4	-0.561542059952536
-0.3	-0.330292258807711
-0.2	-0.319973442313242
-0.0999999999999999	-0.159729950395178
0	-0.0680038532530624
0.1	0.0684664094773644
0.2	0.213017406384953
0.3	0.380573464742184
0.4	0.440400009762498
0.5	0.463221067248399
0.6	0.640440372184446
0.7	0.797429982814996
0.8	0.931297044834946


¦Á2:

Original	Recovered
-0.7	-0.707481642773107
-0.6	-0.624579623244904
-0.5	-0.592069611219798
-0.4	-0.496771136377581
-0.3	-0.262931551611117
-0.2	-0.260065444990863
-0.0999999999999999	-0.0727997978373759
1.11022302462516e-016	-0.00465822844136152
0.1	0.0824213459074147
0.2	0.0937645680095036
0.3	0.356288807614069
0.4	0.457952328795777
0.5	0.491472330570897
0.6	0.605606580888292
0.7	0.664574708398511
0.8	0.729427063002459
0.9	0.816374201131743
1	1.09633374802206
1.1	1.11462458186782
1.2	1.23341151994864
1.3	1.34695098908929
1.4	1.47928507973927
1.5	1.55791667217138


¦Â:

Original	Recovered
-0.2	-0.208380246642549
-0.1	-0.084788510457473
0	-0.0225838768955751
0.1	0.139998756781704
0.2	0.20722557107211
0.3	0.208018243500899
0.4	0.503484634826447
0.5	0.504642356906113
0.6	0.59501227290142
0.7	0.600312644188019
0.8	0.767374782570192
0.9	0.926239651819737


¦Ã1£º

Original	Recovered
1	1.03334125860902
1.5	1.27466775439814
2	2.147904747095
2.5	2.24732089779474
3	2.94001210643726
3.5	3.25339439946359
4	4.05100438607645
4.5	4.10544430658372
5	5.04965305651618
5.5	5.78273700019914
6	5.94460176608494
6.5	7.18061901522791
7	7.20255416576941
7.5	8.10482290423063
8	8.75736859862117
8.5	9.46018905302425
9	9.75593373799762
9.5	9.81327046545209
10	10.0939024898107
10.5	10.2555356328882
11	10.2567338212784
11.5	10.394228569825
12	10.7399222147846
12.5	11.7092015388791
13	11.9144165444503


¦Ã2£º

Original	Recovered
-0.4	-0.407881366343307
-0.3	-0.23279334752403
-0.2	-0.165031664870705
-0.1	-0.0389067218528418
0	-0.0214026502701554
0.1	-0.00677552196556539
0.2	0.0714860440199818
0.3	0.271338226209203
0.4	0.42125453932501
0.5	0.556776746697829
0.6	0.579606803489493
0.7	0.667772641132388
0.8	0.793986944760546
0.9	0.878486504058613
1	1.06359380618333
1.1	1.0942319502487
1.2	1.12943151701968
1.3	1.15459200813192
1.4	1.50964219043188
1.5	1.63490635698918

____________________________________________________________________________________________________________________________________________________________________________________
Parameter recovery for Model 4, Stable phase stepwise simulation/fit

¦Â:

Original	Recovered
-0.2	-0.212807608793923
-0.1	-0.1297464171798
0	0.0298165578683615
0.1	0.0784729569069994
0.2	0.195961236606403
0.3	0.211312889826155
0.4	0.355841738551211
0.5	0.468966753878289
0.6	0.471698145907314
0.7	0.549463725302072
0.8	0.769735984568964
0.9	0.895212376618788

¦Ã1£º

Original	Recovered
1	1.01487836281008
1.5	1.66385040152764
2	1.80770067658797
2.5	2.52494784734575
3	2.97013819327576
3.5	3.37940872799313
4	3.98954849610151
4.5	4.38802106843925
5	4.90068452638493
5.5	6.01998139994092
6	6.07889792406356
6.5	6.14005464262312
7	6.38185457665845
7.5	7.49358075289304
8	7.91034822806717
8.5	8.43002741282539
9	9.24664829607013
9.5	9.7764778098997
10	10.3362657060357
10.5	10.502343603605
11	10.664572454652
11.5	10.9271119638686
12	12.5053555587248
12.5	12.5771171531545
13	12.6291953238225


¦Ã2£º

Original	Recovered
-0.4	-0.374694336503319
-0.3	-0.355950248256302
-0.2	-0.203311426382558
-0.1	-0.153425620243502
0	0.0782802884635818
0.1	0.0879247881070227
0.2	0.148753738474408
0.3	0.272117222141536
0.4	0.274500607316298
0.5	0.57928895226595
0.6	0.728548126062334
0.7	0.739222518938123
0.8	0.74420174412076
0.9	0.815667952652776
1	0.82521969725578
1.1	1.18040332269633
1.2	1.26024271576889
1.3	1.29575639654991
1.4	1.35718513918685
1.5	1.38499586259509


____________________________________________________________________________________________________________________________________________________________________________________
Parameter recovery for Model 4, Switching phase stepwise simulation/fit

¦Â:

Original	Recovered
-0.2	-0.200346939712033
-0.1	-0.127551230516794
0	0.016060966611197
0.1	0.143727350120963
0.2	0.165434737508699
0.3	0.321058563210904
0.4	0.369699429150821
0.5	0.446396381676553
0.6	0.580952897191396
0.7	0.72582096845721
0.8	0.730930100419257
0.9	0.877227644826724

¦Ã1£º

Original	Recovered
1	1.17109050338527
1.5	1.41682028663974
2	1.98189553360837
2.5	2.40744139336658
3	2.87007308087432
3.5	3.50226092478582
4	3.69058658035634
4.5	4.72085424390874
5	5.21730725707422
5.5	5.67621123111258
6	6.17435279342667
6.5	6.20760416612618
7	6.612710772891
7.5	8.25770784104271
8	8.31864684135898
8.5	8.49479235970564
9	9.11822332379822
9.5	10.0405813904273
10	10.3492402541729
10.5	11.5900455225927
11	11.8520556696947
11.5	11.8869034810079
12	11.9989418809755
12.5	12.1215887363237
13	12.1542717338522


¦Ã2£º

Original	Recovered
-0.4	-0.519469054434232
-0.3	-0.267443244671769
-0.2	-0.16886219421143
-0.1	0.0172914002151598
0	0.0276885226813138
0.1	0.0727905015252069
0.2	0.179059208108014
0.3	0.382843170367817
0.4	0.396975292318008
0.5	0.458759986709838
0.6	0.558246480432824
0.7	0.746477683040687
0.8	0.805810742027361
0.9	0.982568258036822
1	0.996986451657952
1.1	1.19347101517394
1.2	1.25720225176926
1.3	1.28222575555416
1.4	1.30026841417815
1.5	1.61077569321828
