# Supplementary material for: Control of adaptive action selection by secondary motor cortex during flexible visual categorization
Source: eLife. 2020 Jun 24;9:e54474. doi: 10.7554/eLife.54474 (PMC7343391; doi:10.7554/eLife.54474)
Supplement: Figure 3—source data 7. [file elife-54474-fig3-data7.txt]

Figure 3 - Source Data 7

Average right choice bias of sensory history, for example mice (each row contains data from one animal)

Switching-PrevLow	Switching-PrevHigh	Stable-PrevLow	Stable-PrevHigh
11.0105998041803	-12.2483971969584	6.68402777777777	-6.66878038469668
4.79066022544284	-5.14445479962722	1.32608695652173	-4.04040404040404
10.9242548537052	-12.5684887459807	-1.28503075871497	5.83559373116335
7.55431204739961	-12.4556077443006	-1.32812883586193	1.6196404990972
14.2595499738357	-14.4155844155844	4.97279457675496	-7.23270440251572
-1.96931645821419	-6.87341461418869	2.2218073188947	5.78149920255184
9.88290901278333	-16.3035240621448	-1.70981924767952	-4.79384816753927
3.28745664093096	-11.7235429447853	3.84007585335019	-0.351288056206089
14.9245620764608	-13.936170212766	3.09908789386402	-5.44892605770979
6.21144781144781	-8.69293663411311	1.27195064072141	-4.46767655216556

______________________________
Test results for stable period

Column D	Stable-PrevHigh
vs.	vs.
Column C	Stable-PrevLow
	
Wilcoxon matched-pairs signed rank test	
  P value	0.1055
  Exact or approximate P value?	Exact
  P value summary	ns
  Significantly different (P < 0.05)?	No
  One- or two-tailed P value?	Two-tailed
  Sum of positive, negative ranks	11 , -44
  Sum of signed ranks (W)	-33
  Number of pairs	10
	
Median of differences	
  Median	-4.779
	
How effective was the pairing?	
  rs (Spearman)	-0.5152
  P value (one tailed)	0.0667
  P value summary	ns
  Was the pairing significantly effective?	No

______________________________
Test results for switching period

Column B	Switching-PrevHigh
vs.	vs.
Column A	Switching-PrevLow
	
Wilcoxon matched-pairs signed rank test	
  P value	0.0020
  Exact or approximate P value?	Exact
  P value summary	**
  Significantly different (P < 0.05)?	Yes
  One- or two-tailed P value?	Two-tailed
  Sum of positive, negative ranks	0 , -55
  Sum of signed ranks (W)	-55
  Number of pairs	10
	
Median of differences	
  Median	-21.63
	
How effective was the pairing?	
  rs (Spearman)	-0.7576
  P value (one tailed)	0.0075
  P value summary	**
  Was the pairing significantly effective?	Yes
