# Supplementary material for: Control of adaptive action selection by secondary motor cortex during flexible visual categorization
Source: eLife. 2020 Jun 24;9:e54474. doi: 10.7554/eLife.54474 (PMC7343391; doi:10.7554/eLife.54474)
Supplement: Figure 4—source data 1. [file elife-54474-fig4-data1.txt]

Figure 4 - Source Data 1

Data related to bilateral DREADD inhibition of M2.
____________________________________________________
Mean percent correct for reversing stimulus 

	Period	Saline	Saline	Saline	Saline	Saline	Saline	Saline	Saline	Saline	Saline	CNO	CNO	CNO	CNO	CNO	CNO	CNO	CNO	CNO	CNO
Stable		81.6419860627178	78.9498761196875	84.1543513957307	71.1688311688312	86.5672696438666	79.872311827957	80.9654631083203	82.7464788732394	80.2197802197802	82.5231481481482	79.9873882137125	80.02800280028	83.151904997526	76.9503546099291	81.8038686459739	78.8803240135877	82.53367003367	82.4056895485467	79.4111394557823	77.5655864197531
Switching		50.6386	49.12165	47.49045	52.8946	57.01005	52.28265	53.68835	52.7796	56.54685	52.6265	41.8725	37.7848	49.13685	56.684	53.6885	53.87435	45.15595	45.6151	50.07895	50.45455
___________________
2 way ANOVA results

Two-way RM ANOVA	Matching: Both factors				
Alpha	0.05				
					
Source of Variation	% of total variation	P value	P value summary	Significant?	
  Period	93.2	<0.0001	****	Yes	
  Manipulation	0.5637	0.0441	*	Yes	
  Interaction: Period x Manipulation	0.3085	0.0870	ns	No	
  Interaction: Period x Subjects	2.541				
  Interaction: Manipulation x Subjects	0.9278				
  Subjects	1.711				
					
ANOVA table	SS	DF	MS	F (DFn, DFd)	P value
  Period	9063	1	9063	F (1, 9) = 330.1	P<0.0001
  Manipulation	54.82	1	54.82	F (1, 9) = 5.468	P=0.0441
  Interaction: Period x Manipulation	30	1	30	F (1, 9) = 3.689	P=0.0870
  Interaction: Period x Subjects	247.1	9	27.46		
  Interaction: Manipulation x Subjects	90.23	9	10.03		
  Subjects	166.4	9	18.49		
  Residual	73.2	9	8.134		

___________________________
Multiple comparison results

Compare each cell mean with the other cell mean in that row								
								
Number of families	1							
Number of comparisons per family	2							
Alpha	0.05							
								
Sidak's multiple comparisons test	Mean Diff.	95.00% CI of diff.	Significant?	Summary	Adjusted P Value			
								
  Saline - CNO								
    Stable	0.6092	-2.805 to 4.024	No	ns	0.8735			
    Switching	4.073	0.6588 to 7.488	Yes	*	0.0218			
								
								
Test details	Mean 1	Mean 2	Mean Diff.	SE of diff.	N1	N2	t	DF
								
  Saline - CNO								
    Stable	80.88	80.27	0.6092	1.275	10	10	0.4776	9
    Switching	52.51	48.43	4.073	1.275	10	10	3.194	9

__________________________________________________________________________________________________________________
Mean response latency for reversing stimulus(in ms)

	Period	Saline	Saline	Saline	Saline	Saline	Saline	Saline	Saline	Saline	Saline	CNO	CNO	CNO	CNO	CNO	CNO	CNO	CNO	CNO	CNO
Stable		1483.57288786482	1516.35293040293	1405.50982142857	1816.9480952381	1726.69502164502	1674.49652777778	1464.01696428571	1452.95320294785	1781.03246753247	1599.76666666667	1463.29927536232	1479.1184981685	1389.37101449275	1748.45452380952	1723.79962797619	1539.85681818182	1366.23513708514	1499.63554421769	1806.52695238095	1660.23988095238
Switching		1491.09236874237	1751.73480392157	1464.79191919192	1900.95022675737	1787.87639880952	1655.8248015873	1652.80303030303	1700.82236227824	1947.32173579109	1838.73011583012	1436.43005952381	1553.91525857655	1444.80130208333	1850.20898268398	1848.18855311355	1564.16912698413	1560.31768292683	1653.45157142857	1927.19992319508	1664.02946127946

___________________
2 way ANOVA results

Two-way RM ANOVA	Matching: Both factors				
Alpha	0.05				
					
Source of Variation	% of total variation	P value	P value summary	Significant?	
  Period	10.42	0.0013	**	Yes	
  Manipulation	2.068	0.0174	*	Yes	
  Interaction: Period x Manipulation	0.4682	0.1694	ns	No	
  Interaction: Period x Subjects	4.464				
  Interaction: Manipulation x Subjects	2.203				
  Subjects	78.49				
					
ANOVA table	SS	DF	MS	F (DFn, DFd)	P value
  Period	109912	1	109912	F (1, 9) = 21.02	P=0.0013
  Manipulation	21811	1	21811	F (1, 9) = 8.449	P=0.0174
  Interaction: Period x Manipulation	4938	1	4938	F (1, 9) = 2.232	P=0.1694
  Interaction: Period x Subjects	47071	9	5230		
  Interaction: Manipulation x Subjects	23232	9	2581		
  Subjects	827708	9	91968		
  Residual	19913	9	2213		

___________________________
Multiple comparison results

Compare each cell mean with the other cell mean in that row								
								
Number of families	1							
Number of comparisons per family	2							
Alpha	0.05							
								
Sidak's multiple comparisons test	Mean Diff.	95.00% CI of diff.	Significant?	Summary	Adjusted P Value			
								
  Saline - CNO								
    Stable	24.48	-31.84 to 80.8	No	ns	0.4736			
    Switching	68.92	12.61 to 125.2	Yes	*	0.0191			
								
								
Test details	Mean 1	Mean 2	Mean Diff.	SE of diff.	N1	N2	t	DF
								
  Saline - CNO								
    Stable	1592	1568	24.48	21.04	10	10	1.164	9
    Switching	1719	1650	68.92	21.04	10	10	3.276	9

_______________________________________________________________________________________________________________
Model 1 parameters during stable period, for saline/CNO sessions(each row contains data from one animal)
__________________
¦Á1, stable period

Saline	CNO
0.124011535494523	0.0882580330520658
-0.0372296819293979	-0.0127197877743288
-0.0700768342637919	-0.103316713302463
-0.342059804731515	0.0861816203720035
-0.176203381244838	-0.254749677492638
-0.0599689132153718	-0.17659604215661
-0.169885506234495	-0.21740949692171
0.250360007162715	-0.0439526848590363
-0.248427850331396	-0.489196425524063
0.175827300750654	0.194476085738256
___________________
Test results for ¦Á1

Column B	CNO
vs.	vs.
Column A	Saline
	
Wilcoxon matched-pairs signed rank test	
  P value	0.1602
  Exact or approximate P value?	Exact
  P value summary	ns
  Significantly different (P < 0.05)?	No
  One- or two-tailed P value?	Two-tailed
  Sum of positive, negative ranks	13 , -42
  Sum of signed ranks (W)	-29
  Number of pairs	10
	
Median of differences	
  Median	-0.04164
	
How effective was the pairing?	
  rs (Spearman)	0.5515
  P value (one tailed)	0.0524
  P value summary	ns
  Was the pairing significantly effective?	No
__________________
¦Á2, stable period

Saline	CNO
0.110684281047128	0.339946099060691
0.642696577549826	0.267315399350623
0.534395063550903	0.588958343078407
0.2624921068174	-0.0886315220533671
0.278085907838804	0.547414344404993
0.123044668474944	0.0351059717545136
0.240901039820901	0.0994427132310118
1.43980863447452	0.687528209183159
0.497208065469504	0.327709905062739
0.911874994642401	0.472188366642316
___________________
Test results for ¦Á2

Column B	CNO
vs.	vs.
Column A	Saline
	
Wilcoxon matched-pairs signed rank test	
  P value	0.1309
  Exact or approximate P value?	Exact
  P value summary	ns
  Significantly different (P < 0.05)?	No
  One- or two-tailed P value?	Two-tailed
  Sum of positive, negative ranks	12 , -43
  Sum of signed ranks (W)	-31
  Number of pairs	10
	
Median of differences	
  Median	-0.1555
	
How effective was the pairing?	
  rs (Spearman)	0.5879
  P value (one tailed)	0.0403
  P value summary	*
  Was the pairing significantly effective?	Yes

__________________
¦Â, stable period

Saline	CNO
0.0259173521321527	0.0313807698908039
0.0899968994886314	0.126254771244048
0.000544528763968269	0.186484502961658
0.0383506282314232	0.160521226536869
0.117626589814614	0.118411102245732
-0.0325094807809639	-0.109802346562105
0.181950433085434	-0.0466716458572466
0.14350276764387	0.0926667599576332
0.242215986956862	0.203288900220987
0.175155978732152	0.517330812912658
___________________
Test results for ¦Â

Column B	CNO
vs.	vs.
Column A	Saline
	
Wilcoxon matched-pairs signed rank test	
  P value	0.7695
  Exact or approximate P value?	Exact
  P value summary	ns
  Significantly different (P < 0.05)?	No
  One- or two-tailed P value?	Two-tailed
  Sum of positive, negative ranks	31 , -24
  Sum of signed ranks (W)	7
  Number of pairs	10
	
Median of differences	
  Median	0.003124
	
How effective was the pairing?	
  rs (Spearman)	0.3333
  P value (one tailed)	0.1744
  P value summary	ns
  Was the pairing significantly effective?	No

__________________
¦Ã1, stable period

Saline	CNO
3.24690416891015	3.60406692100054
3.66041125913051	3.47903627808908
4.25369058827115	4.21069101264995
6.03126738783521	3.85211649602861
5.43672406206582	4.7560375278073
4.90176089642235	3.78036659727862
4.24352574587797	4.74756515403122
6.08977233633978	5.15713368770663
4.54627288938741	4.37610379314409
4.47621297330754	3.47050410655507

___________________
Test results for ¦Ã1
Column B	CNO
vs.	vs.
Column A	Saline
	
Wilcoxon matched-pairs signed rank test	
  P value	0.0645
  Exact or approximate P value?	Exact
  P value summary	ns
  Significantly different (P < 0.05)?	No
  One- or two-tailed P value?	Two-tailed
  Sum of positive, negative ranks	9 , -46
  Sum of signed ranks (W)	-37
  Number of pairs	10
	
Median of differences	
  Median	-0.431
	
How effective was the pairing?	
  rs (Spearman)	0.5394
  P value (one tailed)	0.0569
  P value summary	ns
  Was the pairing significantly effective?	No

__________________
¦Ã2, stable period

Saline	CNO
0.144171126322482	0.126438171033563
0.413519422073084	0.388508924405434
0.125988701366347	0.654298878050862
0.353556372637152	0.427294885939811
0.713605750419951	0.555772304029654
0.0706561962928921	-0.0160697818954269
0.709902346939906	0.21678646510307
0.351814960735116	0.395220870387911
0.887777958981945	0.969166790881458
0.388408003814219	1.06927407364315
___________________
Test results for ¦Ã2
Column B	CNO
vs.	vs.
Column A	Saline
	
Wilcoxon matched-pairs signed rank test	
  P value	0.7695
  Exact or approximate P value?	Exact
  P value summary	ns
  Significantly different (P < 0.05)?	No
  One- or two-tailed P value?	Two-tailed
  Sum of positive, negative ranks	31 , -24
  Sum of signed ranks (W)	7
  Number of pairs	10
	
Median of differences	
  Median	0.01284
	
How effective was the pairing?	
  rs (Spearman)	0.4303
  P value (one tailed)	0.1091
  P value summary	ns
  Was the pairing significantly effective?	No

_______________________________________________________________________________________________________________
Model 4 parameters during stable period, for saline/CNO sessions(each row contains data from one animal)
________________
¦Â, stable period

Saline	CNO
-0.014292855431624	-0.0217818448263881
-0.000204661117426931	0.120584767494944
0.0317668742057153	0.165115741746776
0.104387746330424	0.10895499324449
0.139556409967649	0.144537046358729
-0.028606149857221	-0.0596049874056697
0.213461357611906	0.00217310216467111
0.0305283362020176	0.0881986468254487
0.276817273994284	0.306876424290878
-0.0631685966477347	0.294182828173887
___________________
Test results for ¦Â

Column B	CNO
vs.	vs.
Column A	Saline
	
Wilcoxon matched-pairs signed rank test	
  P value	0.3223
  Exact or approximate P value?	Exact
  P value summary	ns
  Significantly different (P < 0.05)?	No
  One- or two-tailed P value?	Two-tailed
  Sum of positive, negative ranks	38 , -17
  Sum of signed ranks (W)	21
  Number of pairs	10
	
Median of differences	
  Median	0.01752
	
How effective was the pairing?	
  rs (Spearman)	0.297
  P value (one tailed)	0.2035
  P value summary	ns
  Was the pairing significantly effective?	No
________________
¦Ã1, stable period


Saline	CNO
3.20223859806431	3.50735564735495
3.5627237796377	3.45230197275101
4.09786618937082	4.1441119755265
5.6408051401855	3.868504731065
5.49398119529064	4.73734013431476
4.93336154989992	3.76775531050624
4.29584283953871	4.77146184934297
5.71880841797551	4.97077709304055
4.45207393498481	4.41789166040431
4.41581856270468	3.39935957366892
___________________
Test results for ¦Ã1

Column B	CNO
vs.	vs.
Column A	Saline
	
Wilcoxon matched-pairs signed rank test	
  P value	0.1055
  Exact or approximate P value?	Exact
  P value summary	ns
  Significantly different (P < 0.05)?	No
  One- or two-tailed P value?	Two-tailed
  Sum of positive, negative ranks	11 , -44
  Sum of signed ranks (W)	-33
  Number of pairs	10
	
Median of differences	
  Median	-0.4292
	
How effective was the pairing?	
  rs (Spearman)	0.5152
  P value (one tailed)	0.0667
  P value summary	ns
  Was the pairing significantly effective?	No

________________
¦Ã2, stable period

Saline	CNO
0.119687212458853	0.0972717709777323
0.191893419967344	0.408899272017408
0.226334817864095	0.634938615422925
0.323280962235916	0.351671060363023
0.701532800995365	0.553217837202953
0.0688818432621254	-0.00418113211408358
0.731996411228658	0.214193644908207
0.307582235294938	0.424678100078131
0.883200235558981	0.992688956889821
-0.0278862219574442	0.772917629457168
___________________
Test results for ¦Ã2

Column B	CNO
vs.	vs.
Column A	Saline
	
Wilcoxon matched-pairs signed rank test	
  P value	0.4316
  Exact or approximate P value?	Exact
  P value summary	ns
  Significantly different (P < 0.05)?	No
  One- or two-tailed P value?	Two-tailed
  Sum of positive, negative ranks	36 , -19
  Sum of signed ranks (W)	17
  Number of pairs	10
	
Median of differences	
  Median	0.06894
	
How effective was the pairing?	
  rs (Spearman)	0.2606
  P value (one tailed)	0.2349
  P value summary	ns
  Was the pairing significantly effective?	No
_______________________________________________________________________________________________________________
Model 1 parameters during switching period, for saline/CNO sessions(each row contains data from one animal)
__________________
¦Á1, switching period

Saline	CNO
0.00321662045984871	0.473746885637034
-0.194720416852104	0.47537244714394
-0.198040995886694	-0.176571998086992
-0.0222514808660019	0.608810961109263
-0.580422505281754	-0.0877404220933709
-0.409863574265644	0.339290395798091
-0.148774445794279	-0.322272093642966
0.130014805343776	-0.419166837455136
-0.323110613284268	0.124503812615201
-0.07198896900855	0.412278055306911
___________________
Test results for ¦Á1

Column B	CNO
vs.	vs.
Column A	Saline
	
Wilcoxon matched-pairs signed rank test	
  P value	0.0645
  Exact or approximate P value?	Exact
  P value summary	ns
  Significantly different (P < 0.05)?	No
  One- or two-tailed P value?	Two-tailed
  Sum of positive, negative ranks	46 , -9
  Sum of signed ranks (W)	37
  Number of pairs	10
	
Median of differences	
  Median	0.4774
	
How effective was the pairing?	
  rs (Spearman)	0.103
  P value (one tailed)	0.3925
  P value summary	ns
  Was the pairing significantly effective?	No
__________________
¦Á2, switching period

Saline	CNO
-0.0696169562060661	-0.0953475054318384
0.0370755732265046	0.087769472537396
0.111378706706415	-0.0567237725501658
0.206008435280993	-0.283890334746834
0.326364086826093	0.045548973094767
-0.0696998286643916	-0.432299297417586
0.250897760704755	0.122813201086138
-0.0109180518862347	-0.172251179566556
0.0813059637365103	-0.137134897463986
-0.0279090961329138	0.205020171231458
___________________
Test results for ¦Á2

Column B	CNO
vs.	vs.
Column A	Saline
	
Wilcoxon matched-pairs signed rank test	
  P value	0.0645
  Exact or approximate P value?	Exact
  P value summary	ns
  Significantly different (P < 0.05)?	No
  One- or two-tailed P value?	Two-tailed
  Sum of positive, negative ranks	9 , -46
  Sum of signed ranks (W)	-37
  Number of pairs	10
	
Median of differences	
  Median	-0.1647
	
How effective was the pairing?	
  rs (Spearman)	0.2848
  P value (one tailed)	0.2135
  P value summary	ns
  Was the pairing significantly effective?	No

__________________
¦Â, switching period

Saline	CNO
0.330257821686115	0.214432142219459
0.525476033846273	0.0194352727823235
0.0999661963167093	0.271446215985743
0.383404764233356	0.208609314984256
0.360335186360722	0.520998434050106
0.542362971685511	0.317560010314057
0.193164611110143	0.863075447100547
0.269680747357678	0.335820280365474
0.393982202577919	0.250939064678467
0.70043288919399	0.079663690398402
___________________
Test results for ¦Â

Column B	CNO
vs.	vs.
Column A	Saline
	
Wilcoxon matched-pairs signed rank test	
  P value	0.4922
  Exact or approximate P value?	Exact
  P value summary	ns
  Significantly different (P < 0.05)?	No
  One- or two-tailed P value?	Two-tailed
  Sum of positive, negative ranks	20 , -35
  Sum of signed ranks (W)	-15
  Number of pairs	10
	
Median of differences	
  Median	-0.1294
	
How effective was the pairing?	
  rs (Spearman)	-0.5758
  P value (one tailed)	0.0441
  P value summary	*
  Was the pairing significantly effective?	Yes
__________________
¦Ã1, switching period

Saline	CNO
2.32080638058374	3.27327165970913
2.69881466168548	2.31593650196742
3.64058426401931	3.79798566519693
19.1402548771174	4.21081071433224
4.45557590996107	4.63255401052534
3.32715966687445	3.81451365716401
3.55118008156477	3.69037819095125
4.24596113870077	3.50725672881655
5.08250117073672	4.82479965635305
3.55876580848129	2.76824286917258
___________________
Test results for ¦Ã1

Column B	CNO
vs.	vs.
Column A	Saline
	
Wilcoxon matched-pairs signed rank test	
  P value	0.5566
  Exact or approximate P value?	Exact
  P value summary	ns
  Significantly different (P < 0.05)?	No
  One- or two-tailed P value?	Two-tailed
  Sum of positive, negative ranks	21 , -34
  Sum of signed ranks (W)	-13
  Number of pairs	10
	
Median of differences	
  Median	-0.05925
	
How effective was the pairing?	
  rs (Spearman)	0.7212
  P value (one tailed)	0.0117
  P value summary	*
  Was the pairing significantly effective?	Yes
__________________
¦Ã2, switching period

Saline	CNO
0.230170646236604	-0.0771876660028076
0.235299697685787	-0.060064663602492
0.36662957254931	0.384830286811676
0.353648126572062	0.238169269779896
0.815755192911634	0.605179417624465
0.516319914131133	0.453547702505427
0.394399147292527	0.0990844299283567
0.361991341763237	0.524095942210315
0.790063164674324	0.323880076993866
0.57995320516707	-0.0113429267758801
___________________
Test results for ¦Ã2

Column B	CNO
vs.	vs.
Column A	Saline
	
Wilcoxon matched-pairs signed rank test	
  P value	0.0195
  Exact or approximate P value?	Exact
  P value summary	*
  Significantly different (P < 0.05)?	Yes
  One- or two-tailed P value?	Two-tailed
  Sum of positive, negative ranks	5 , -50
  Sum of signed ranks (W)	-45
  Number of pairs	10
	
Median of differences	
  Median	-0.2529
	
How effective was the pairing?	
  rs (Spearman)	0.5636
  P value (one tailed)	0.0481
  P value summary	*
  Was the pairing significantly effective?	Yes

_______________________________________________________________________________________________________________
Model 4 parameters during switching period, for saline/CNO sessions(each row contains data from one animal)

__________________
¦Â, switching period

Saline	CNO
0.331562954055761	0.288448329723164
0.393383201756877	0.220388512815913
0.0883893526975968	0.254035876408533
0.463813260518781	0.32091992117355
0.483940322155214	0.52311311310617
0.420682805953626	0.438201083912891
0.196275796677017	0.842767554644432
0.25934167054873	0.241578880159728
0.263971533083279	0.294333115838423
0.714865320660248	0.274431548132954
___________________
Test results for ¦Â

Column B	CNO
vs.	vs.
Column A	Saline
	
Wilcoxon matched-pairs signed rank test	
  P value	0.8457
  Exact or approximate P value?	Exact
  P value summary	ns
  Significantly different (P < 0.05)?	No
  One- or two-tailed P value?	Two-tailed
  Sum of positive, negative ranks	25 , -30
  Sum of signed ranks (W)	-5
  Number of pairs	10
	
Median of differences	
  Median	-0.0001223
	
How effective was the pairing?	
  rs (Spearman)	0.1758
  P value (one tailed)	0.3161
  P value summary	ns
  Was the pairing significantly effective?	No
__________________
¦Ã1, switching period

Saline	CNO
2.35001860656359	3.02962737459407
2.7467305043704	1.99085376798909
3.65211609526906	3.85967279916645
19.3259296159127	3.85159796225348
4.48945968415752	4.67000173221326
3.45041322250781	3.66869271660154
3.47891621806338	3.76246413410528
4.18183025799746	3.66725296957953
5.09788511459998	4.77824861111382
3.5945959669676	2.50791736346732
___________________
Test results for ¦Ã1

Column B	CNO
vs.	vs.
Column A	Saline
	
Wilcoxon matched-pairs signed rank test	
  P value	0.3223
  Exact or approximate P value?	Exact
  P value summary	ns
  Significantly different (P < 0.05)?	No
  One- or two-tailed P value?	Two-tailed
  Sum of positive, negative ranks	17 , -38
  Sum of signed ranks (W)	-21
  Number of pairs	10
	
Median of differences	
  Median	-0.06955
	
How effective was the pairing?	
  rs (Spearman)	0.7212
  P value (one tailed)	0.0117
  P value summary	*
  Was the pairing significantly effective?	Yes
__________________
¦Ã2, switching period

Saline	CNO
0.206528465819321	-0.0221797637530381
0.202474149663467	-0.0399806696756066
0.342409166243662	0.298600826774075
0.438051909265542	0.453933793992928
0.783792714012463	0.607051335179124
0.349242353432389	0.459076630165137
0.391045398886974	0.092573324361141
0.414180276659953	0.298845489327744
0.547848633680939	0.315123197978425
0.558860956789496	0.226479324098977
___________________
Test results for ¦Ã2

Column B	CNO
vs.	vs.
Column A	Saline
	
Wilcoxon matched-pairs signed rank test	
  P value	0.0137
  Exact or approximate P value?	Exact
  P value summary	*
  Significantly different (P < 0.05)?	Yes
  One- or two-tailed P value?	Two-tailed
  Sum of positive, negative ranks	4 , -51
  Sum of signed ranks (W)	-47
  Number of pairs	10
	
Median of differences	
  Median	-0.2027
	
How effective was the pairing?	
  rs (Spearman)	0.6364
  P value (one tailed)	0.0272
  P value summary	*
  Was the pairing significantly effective?	Yes

______________________________________________________________________________________________________________________________________________________________________
Decison criterion (DC) shift curve, inferenced from Model 1 parameters during stable period, for saline/CNO sessions (each column contains data from one animal)

Trials Before Switch	Saline - Low Bound	Saline - Low Bound	Saline - Low Bound	Saline - Low Bound	Saline - Low Bound	Saline - Low Bound	Saline - Low Bound	Saline - Low Bound	Saline - Low Bound	Saline - Low Bound	Saline - High Bound	Saline - High Bound	Saline - High Bound	Saline - High Bound	Saline - High Bound	Saline - High Bound	Saline - High Bound	Saline - High Bound	Saline - High Bound	Saline - High Bound	CNO - Low Bound	CNO - Low Bound	CNO - Low Bound	CNO - Low Bound	CNO - Low Bound	CNO - Low Bound	CNO - Low Bound	CNO - Low Bound	CNO - Low Bound	CNO - Low Bound	CNO - High Bound	CNO - High Bound	CNO - High Bound	CNO - High Bound	CNO - High Bound	CNO - High Bound	CNO - High Bound	CNO - High Bound	CNO - High Bound	CNO - High Bound
15	-0.8473	-0.8473	-0.8473	-0.8473	-0.8473	-0.8473	-0.8473	-0.8473	-0.8473	-0.8473	0.8473	0.8473	0.8473	0.8473	0.8473	0.8473	0.8473	0.8473	0.8473	0.8473	-0.8473	-0.8473	-0.8473	-0.8473	-0.8473	-0.8473	-0.8473	-0.8473	-0.8473	-0.8473	0.8473	0.8473	0.8473	0.8473	0.8473	0.8473	0.8473	0.8473	0.8473	0.8473
14	-0.913026086777936	-0.8881599810768	-0.898968268635338	-0.873355580158489	-1.01378127606529	-0.886213175874649	-0.838674485246268	-1.05901890081536	-0.903596399204547	-0.864106569563931	0.928591808720632	0.888939492285432	0.964064801089599	0.81146852728433	1.08196934872985	0.902886298647845	0.93458936679881	0.934274261415308	0.840730557223767	0.925564438356275	-0.9499842880436	-0.978485470773072	-0.814090563210609	-0.934655804435268	-0.921312541220016	-0.893818973053974	-0.938358997079476	-0.981551979864957	-0.923304029289618	-0.909600500721919	0.904517967626547	0.976610994128362	1.04361086049571	0.919436196829739	0.956562665162721	0.905368107673732	1.00611487189171	0.94752208484711	0.79753063324288	0.808530540356217
13	-0.989259390965284	-1.0796316729369	-0.918693699696635	-0.829249971064294	-0.998128191505849	-0.911281482010502	-0.992905570263376	-1.19749952135316	-0.98413757419015	-0.863402800568438	0.986675828430397	1.08219454897543	1.01490146975461	1.01809668893872	1.25027003487391	0.970870072052793	1.09226104795597	1.17948716324163	0.999323732415338	1.01084429796561	-1.00728422899931	-1.03391333497856	-1.01068895807064	-0.876237568893774	-0.893345457734294	-0.945558007164563	-0.99753504960931	-1.00090125856161	-1.1566404312175	-0.905300547384237	1.01258035608378	0.932775430382017	1.13466147605912	1.17984555676083	0.992772236748874	0.952499826416735	1.0383730647667	1.13716407781722	1.0548930927125	0.825757602116867
12	-1.05476099440035	-1.20232524736099	-0.906480785174402	-0.830405529951296	-1.23785300371931	-0.945760708482649	-1.21222316578222	-1.41774058845168	-0.96625246470927	-0.969221961825585	1.07114597819274	1.25587007805624	1.10512152048684	1.18959839063221	1.34531128694847	1.01962142369706	1.19846349106434	1.41721607313643	1.08180479314532	1.02198819156131	-1.104364010144	-1.11206098856499	-1.02415110156322	-0.883289760383106	-1.01739946808776	-1.00103648513306	-1.00493653328389	-1.0175019895154	-1.30798526179364	-0.852623981755805	1.10060418309533	0.981609596543386	1.27389396318497	1.18599932730898	0.95092563964105	0.95917438114736	1.02279041769289	1.27362704695447	0.96482277011218	1.05410001598422
11	-1.14535188089358	-1.40225044061827	-0.979278626134926	-0.997120333979144	-1.4168991149243	-1.03392619767437	-1.35695196557831	-1.65405036101649	-1.01230369737159	-1.20842277222281	1.16852261425406	1.38546026280652	1.14498134939392	1.32641435546997	1.54347386411569	1.07061423966351	1.14818327466686	1.65770955461044	1.12386224119325	1.25191792588936	-1.18645632071374	-1.09345888677472	-1.23922708640007	-1.05799717268527	-1.21720539951814	-1.03818870327189	-1.06113461176298	-1.18075572804425	-1.40406636502456	-1.08044857237984	1.17235716473649	0.993166030864208	1.39583358854065	1.25831731605156	0.907401639784609	1.0347359079859	1.11162282680738	1.39414066863527	1.1147465777316	1.24991675337594
10	-1.17369787678843	-1.43080439500874	-0.994570786350747	-1.03644472901333	-1.4928610274277	-1.09947870290412	-1.33994646387474	-1.75675015296976	-1.39149651204868	-1.26668976161271	1.2373388219165	1.37099048370127	1.21440703163693	1.36210214650733	1.54795225341229	1.13658969983118	1.19572702933345	1.64768995871515	1.01862900330397	1.31280397515327	-1.2001971670055	-1.03029313482189	-1.27294256379046	-1.11304016472102	-1.44332148082646	-1.10478113274462	-1.10969192234316	-1.30503782941068	-1.05042910793727	-1.15964658025527	1.26113673452332	0.994278238765222	1.31646837338029	1.18687300213881	1.11224116981259	1.10695352687028	1.21100696570898	1.51571021727211	0.88768430924563	1.22195447157385
9	-1.25352555281601	-1.3793013864813	-1.0396863334403	-1.00127957206532	-1.42850778993477	-1.15866240456041	-1.30783341934227	-1.75426881346875	-1.23975600092887	-1.30560738089474	1.29993296046336	1.48851748169801	1.22245673365201	1.43959820823512	1.66687283139516	1.19624656735731	1.07985791529881	1.76253760308188	0.94555212432643	1.29912306579391	-1.26133446581492	-1.11601122575171	-1.28311879052517	-1.08183246600743	-1.30383354036648	-1.18989705625462	-1.19457987434935	-1.35356652812657	-1.0657145853749	-1.01554810577283	1.31634089052444	1.08891371035792	1.34880474417446	1.10850257909462	1.273521583026	1.18382072834444	1.22039547916108	1.46917673749617	0.807161585413872	0.818903961509099
8	-1.30520097565128	-1.35154445001431	-1.1392873294823	-0.937921633491331	-1.58524405054058	-1.21725583172299	-1.34047630712205	-1.68769568827681	-1.17098116210256	-1.39451860158186	1.33483264468414	1.50760863562333	1.30358270185124	1.48865778853112	1.73862427826067	1.25078896956452	0.997911268540751	1.81371431164621	0.965807899920287	1.27025977742073	-1.31670983070361	-1.17684065009463	-1.17430490025854	-1.09330938387963	-1.31051719009403	-1.27512031031023	-1.27448643097872	-1.37812451234579	-0.947654332884623	-0.988368197031947	1.34552600244696	1.09454511306114	1.3491478986633	0.997745809937804	1.38890201042399	1.23883662111431	1.26962761846814	1.40463048131927	1.1516847133507	0.49790037099766
7	-1.37748753092963	-1.41834974910473	-1.1900504959513	-1.06928605833482	-1.54708319735486	-1.28532749366706	-1.22308283842514	-1.74744006330311	-1.24476769454763	-1.3811361989488	1.3773628442752	1.54425001009076	1.40595998470934	1.34444396040525	1.62624237026892	1.30694957739545	1.08796341032666	1.74928080624227	1.12543417293224	1.27351312189979	-1.37550231686594	-1.26574274745741	-1.09397357443388	-0.879890474973626	-1.29508399277392	-1.35485162598524	-1.32712493981986	-1.32162991971055	-0.941625376730152	-0.889674442727748	1.41313942194534	1.16967990947045	1.2689412280253	1.15445535838584	1.32871285711937	1.35744204238918	1.34265787602462	1.41234615381216	1.03227439916002	0.610956575376881
6	-1.43676857975281	-1.41932739868624	-1.27792171177336	-1.16589757377309	-1.6019039489964	-1.34308361685192	-1.1984033281518	-1.9124301363435	-1.15868526566818	-1.48119816820831	1.45089799401971	1.52932974872348	1.47110697577621	1.31001969690127	1.72374562570082	1.39478007392019	1.25663976902534	1.79510271607056	1.27303281457927	1.38462913896645	-1.4468270244033	-1.29380505926887	-1.2032538525205	-0.943090786221852	-1.33307620691141	-1.43677648262055	-1.39723719490343	-1.47298051416771	-1.14489401323037	-0.889884829406403	1.47617240731127	1.22721183111788	1.30301725122025	1.16175422620974	1.23454425733274	1.46782923723355	1.54112827274556	1.51530247497308	1.21844172064908	0.996326636729359
5	-1.51359201973014	-1.56359822474174	-1.36591404562119	-1.1874618672559	-1.77126162873543	-1.40660775615305	-1.31519207231415	-2.00930542990266	-1.27677205667782	-1.58549752787426	1.51891627526499	1.54217616736978	1.56216044882939	1.45724427709581	1.83224856111717	1.45809272096578	1.14589648379893	1.92597891089613	1.14908234082971	1.40051422743418	-1.51604127623973	-1.30281444480698	-1.28889899681296	-1.14636810391899	-1.3454924102512	-1.53056569600917	-1.50853213398	-1.59788255971468	-1.35407227098875	-0.963107091554902	1.52324546066621	1.21539483904934	1.38055983647672	1.12553872429723	1.24022700109843	1.56488582029514	1.60163757131464	1.66559621710686	1.19810330907907	1.19841922356215
4	-1.54823151288075	-1.5525174262165	-1.4232618226691	-1.31154788423855	-1.72530878964437	-1.46965269420101	-1.32390210147146	-1.99760864580744	-1.18021592507881	-1.58275199710951	1.5994024105082	1.6149323783844	1.6153274097222	1.22267938065887	1.79362815583652	1.54921360529483	1.41984748959135	1.96519597935686	0.975441781555658	1.39972032526015	-1.50748226124171	-1.37623587009622	-1.43667689048394	-1.09346389559208	-1.1856874928672	-1.65005552927711	-1.56444869338809	-1.61803977166427	-1.55317379520293	-1.00744646083101	1.573122175083	1.19561463471805	1.52578903470656	1.13187978657237	1.23126629819137	1.67346314735146	1.72121665634237	1.71299593585264	1.44538552553558	1.20504420000613
3	-1.6250784263646	-1.60668496463593	-1.47636804644845	-1.3625387007788	-1.60227811921191	-1.52131706327485	-1.50313868378617	-2.01135502111433	-1.13948390328518	-1.46818889305034	1.64043286173197	1.63300587164629	1.6773839499422	1.34541474796798	1.73460869006425	1.62078048086787	1.45516668243058	1.93669879238276	0.858795236009765	1.44825888320795	-1.58068955092179	-1.38051861211781	-1.51261894388852	-1.14053076679406	-1.20589289572515	-1.75740060439188	-1.73063626319001	-1.57797148873103	-1.68457483075779	-0.962823981813098	1.58126077111154	1.25830312839027	1.65009534205472	1.06003577019848	1.1395017938629	1.84137520336517	1.84223903515144	1.67005993683895	1.01388642008842	1.0513345222614
2	-1.68621768788474	-1.70448087257179	-1.51367844241482	-1.37388017049665	-1.63633762780662	-1.60227966440761	-1.43043560965659	-1.8233323469228	-1.19538161045098	-1.3500055462861	1.70714841165552	1.58511354521892	1.69485793650187	1.22484450205119	1.89462893432629	1.71947888537871	1.60863617340322	1.81925550629653	1.03128006723562	1.30053348391014	-1.65277392281476	-1.33307185881258	-1.45804498473692	-1.1501357106808	-1.31660964052725	-1.92333246909562	-1.80342458707546	-1.60110863280498	-1.50410044680445	-0.832859788911264	1.61468077546658	1.24248796792257	1.58611010475044	1.08603144986568	1.22320032838946	1.93536070458904	1.92615272144478	1.70318539667451	0.742535202779764	1.07937488914
1	-1.74786569562144	-1.66411725885872	-1.54142274529732	-1.47722501221948	-1.76000388460536	-1.67342632638265	-1.36624045772492	-1.77297454060617	-1.16045283267245	-1.36515156107973	1.76779224397822	1.57878091131318	1.71464717637012	1.24994016546701	1.91823930965724	1.78840402826984	1.45814781499459	1.8323070318314	1.20582021984925	1.4130487081344	-1.74828590334588	-1.22542828399652	-1.38183961131864	-0.984058777964173	-1.43521812324229	-2.07979668667104	-1.95900056529579	-1.667774843818	-1.12028874724571	-0.975914883698296	1.65464395089426	1.27502674886844	1.5077700730764	1.14475949244581	1.33246971468097	2.0809258188376	2.03080886178902	1.71733525703701	1.0290047841744	1.06936335899449

___________________________________________________________
ANOVA results for Low Bound DC curve, Model 1, stable period

Two-way RM ANOVA	Matching: Both factors				
Alpha	0.05				
					
Source of Variation	% of total variation	P value	P value summary	Significant?	
  Trial	53.39	<0.0001	****	Yes	
  Manip	2.135	0.1494	ns	No	
  Interaction: Trial x Manip	0.9302	0.4734	ns	No	
  Interaction: Trial x Subjects	10.26				
  Interaction: Manip x Subjects	7.736				
  Subjects	17.05				
					
ANOVA table	SS	DF	MS	F (DFn, DFd)	P value
  Trial	13.02	14	0.9298	F (14, 126) = 46.85	P<0.0001
  Manip	0.5207	1	0.5207	F (1, 9) = 2.484	P=0.1494
  Interaction: Trial x Manip	0.2268	14	0.0162	F (14, 126) = 0.984	P=0.4734
  Interaction: Trial x Subjects	2.501	126	0.01985		
  Interaction: Manip x Subjects	1.886	9	0.2096		
  Subjects	4.157	9	0.4619		
  Residual	2.074	126	0.01646		

___________________________________________________________________
Multiple comparison tests for Low Bound DC curve, Model 1, stable period


Compare each cell mean with the other cell mean in that row								
								
Number of families	1							
Number of comparisons per family	15							
Alpha	0.05							
								
Sidak's multiple comparisons test	Mean Diff.	95.00% CI of diff.	Significant?	Summary	Adjusted P Value			
								
  Saline - Low Bound - CNO - Low Bound								
    Row 1	0	-0.1713 to 0.1713	No	ns	>0.9999			
    Row 2	0.01063	-0.1606 to 0.1819	No	ns	>0.9999			
    Row 3	0.006321	-0.1649 to 0.1776	No	ns	>0.9999			
    Row 4	-0.04177	-0.213 to 0.1295	No	ns	>0.9999			
    Row 5	-0.06476	-0.236 to 0.1065	No	ns	0.9893			
    Row 6	-0.1193	-0.2906 to 0.05192	No	ns	0.4544			
    Row 7	-0.1003	-0.2716 to 0.07095	No	ns	0.7270			
    Row 8	-0.1195	-0.2907 to 0.05178	No	ns	0.4525			
    Row 9	-0.1739	-0.3451 to -0.002639	Yes	*	0.0436			
    Row 10	-0.1434	-0.3146 to 0.02787	No	ns	0.1876			
    Row 11	-0.1441	-0.3154 to 0.02711	No	ns	0.1816			
    Row 12	-0.1122	-0.2835 to 0.05902	No	ns	0.5561			
    Row 13	-0.07828	-0.2495 to 0.09298	No	ns	0.9441			
    Row 14	-0.07406	-0.2453 to 0.0972	No	ns	0.9643			
    Row 15	-0.09513	-0.2664 to 0.07613	No	ns	0.7936			
								
								
Test details	Mean 1	Mean 2	Mean Diff.	SE of diff.	N1	N2	t	DF
								
  Saline - Low Bound - CNO - Low Bound								
    Row 1	-0.8473	-0.8473	0	0.05738	10	10	0	126
    Row 2	-0.9139	-0.9245	0.01063	0.05738	10	10	0.1852	126
    Row 3	-0.9764	-0.9827	0.006321	0.05738	10	10	0.1102	126
    Row 4	-1.074	-1.033	-0.04177	0.05738	10	10	0.7279	126
    Row 5	-1.221	-1.156	-0.06476	0.05738	10	10	1.129	126
    Row 6	-1.298	-1.179	-0.1193	0.05738	10	10	2.08	126
    Row 7	-1.287	-1.187	-0.1003	0.05738	10	10	1.748	126
    Row 8	-1.313	-1.194	-0.1195	0.05738	10	10	2.082	126
    Row 9	-1.348	-1.175	-0.1739	0.05738	10	10	3.03	126
    Row 10	-1.4	-1.256	-0.1434	0.05738	10	10	2.499	126
    Row 11	-1.5	-1.355	-0.1441	0.05738	10	10	2.512	126
    Row 12	-1.511	-1.399	-0.1122	0.05738	10	10	1.956	126
    Row 13	-1.532	-1.453	-0.07828	0.05738	10	10	1.364	126
    Row 14	-1.532	-1.458	-0.07406	0.05738	10	10	1.291	126
    Row 15	-1.553	-1.458	-0.09513	0.05738	10	10	1.658	126


___________________________________________________________
ANOVA results for High Bound DC curve, Model 1, stable period


Two-way RM ANOVA	Matching: Both factors				
Alpha	0.05				
					
Source of Variation	% of total variation	P value	P value summary	Significant?	
  Trial	45.76	<0.0001	****	Yes	
  Manip	3.285	0.0986	ns	No	
  Interaction: Trial x Manip	0.9496	0.1738	ns	No	
  Interaction: Trial x Subjects	15.38				
  Interaction: Manip x Subjects	8.717				
  Subjects	19.7				
					
ANOVA table	SS	DF	MS	F (DFn, DFd)	P value
  Trial	12.39	14	0.8851	F (14, 126) = 26.77	P<0.0001
  Manip	0.8897	1	0.8897	F (1, 9) = 3.392	P=0.0986
  Interaction: Trial x Manip	0.2572	14	0.01837	F (14, 126) = 1.377	P=0.1738
  Interaction: Trial x Subjects	4.166	126	0.03307		
  Interaction: Manip x Subjects	2.361	9	0.2623		
  Subjects	5.335	9	0.5928		
  Residual	1.681	126	0.01334		

_________________________________________________________________________
Multiple comparison tests for High Bound DC curve, Model 1, stable period

Compare each cell mean with the other cell mean in that row								
								
Number of families	1							
Number of comparisons per family	15							
Alpha	0.05							
								
Sidak's multiple comparisons test	Mean Diff.	95.00% CI of diff.	Significant?	Summary	Adjusted P Value			
								
  Saline - High Bound - CNO - High Bound								
    Row 1	0	-0.1542 to 0.1542	No	ns	>0.9999			
    Row 2	-0.005273	-0.1594 to 0.1489	No	ns	>0.9999			
    Row 3	0.03436	-0.1198 to 0.1885	No	ns	>0.9999			
    Row 4	0.09386	-0.06029 to 0.248	No	ns	0.6718			
    Row 5	0.1189	-0.03526 to 0.273	No	ns	0.2946			
    Row 6	0.123	-0.03116 to 0.2771	No	ns	0.2473			
    Row 7	0.1765	0.02236 to 0.3307	Yes	*	0.0127			
    Row 8	0.1933	0.03917 to 0.3475	Yes	**	0.0041			
    Row 9	0.1751	0.02093 to 0.3292	Yes	*	0.0139			
    Row 10	0.1448	-0.009398 to 0.2989	No	ns	0.0846			
    Row 11	0.1279	-0.02628 to 0.282	No	ns	0.1984			
    Row 12	0.07396	-0.08019 to 0.2281	No	ns	0.9196			
    Row 13	0.1242	-0.02991 to 0.2784	No	ns	0.2339			
    Row 14	0.1447	-0.009488 to 0.2988	No	ns	0.0850			
    Row 15	0.1085	-0.04565 to 0.2627	No	ns	0.4379			
								
								
Test details	Mean 1	Mean 2	Mean Diff.	SE of diff.	N1	N2	t	DF
								
  Saline - High Bound - CNO - High Bound								
    Row 1	0.8473	0.8473	0	0.05165	10	10	0	126
    Row 2	0.9213	0.9266	-0.005273	0.05165	10	10	0.1021	126
    Row 3	1.06	1.026	0.03436	0.05165	10	10	0.6652	126
    Row 4	1.171	1.077	0.09386	0.05165	10	10	1.817	126
    Row 5	1.282	1.163	0.1189	0.05165	10	10	2.302	126
    Row 6	1.304	1.181	0.123	0.05165	10	10	2.381	126
    Row 7	1.34	1.164	0.1765	0.05165	10	10	3.417	126
    Row 8	1.367	1.174	0.1933	0.05165	10	10	3.743	126
    Row 9	1.384	1.209	0.1751	0.05165	10	10	3.39	126
    Row 10	1.459	1.314	0.1448	0.05165	10	10	2.802	126
    Row 11	1.499	1.371	0.1279	0.05165	10	10	2.476	126
    Row 12	1.516	1.442	0.07396	0.05165	10	10	1.432	126
    Row 13	1.535	1.411	0.1242	0.05165	10	10	2.405	126
    Row 14	1.559	1.414	0.1447	0.05165	10	10	2.801	126
    Row 15	1.593	1.484	0.1085	0.05165	10	10	2.101	126


______________________________________________________________________________________________________________________________________________________________________
Decison criterion (DC) shift curve, inferenced from Model 4 parameters during stable period, for saline/CNO sessions (each column contains data from one animal)

Trials Before Switch	Saline - Low Bound	Saline - Low Bound	Saline - Low Bound	Saline - Low Bound	Saline - Low Bound	Saline - Low Bound	Saline - Low Bound	Saline - Low Bound	Saline - Low Bound	Saline - Low Bound	Saline - High Bound	Saline - High Bound	Saline - High Bound	Saline - High Bound	Saline - High Bound	Saline - High Bound	Saline - High Bound	Saline - High Bound	Saline - High Bound	Saline - High Bound	CNO - Low Bound	CNO - Low Bound	CNO - Low Bound	CNO - Low Bound	CNO - Low Bound	CNO - Low Bound	CNO - Low Bound	CNO - Low Bound	CNO - Low Bound	CNO - Low Bound	CNO - High Bound	CNO - High Bound	CNO - High Bound	CNO - High Bound	CNO - High Bound	CNO - High Bound	CNO - High Bound	CNO - High Bound	CNO - High Bound	CNO - High Bound
1	-0.8473	-0.8473	-0.8473	-0.8473	-0.8473	-0.8473	-0.8473	-0.8473	-0.8473	-0.8473	0.8473	0.8473	0.8473	0.8473	0.8473	0.8473	0.8473	0.8473	0.8473	0.8473	-0.8473	-0.8473	-0.8473	-0.8473	-0.8473	-0.8473	-0.8473	-0.8473	-0.8473	-0.8473	0.8473	0.8473	0.8473	0.8473	0.8473	0.8473	0.8473	0.8473	0.8473	0.8473
2	-0.895316500144871	-0.888862186220498	-0.942981953828549	-0.827427012099426	-0.996304444689788	-0.895849229572421	-0.803683518800806	-0.916074028519089	-0.924470453941931	-0.891527344620478	0.909280008265071	0.890116391579761	0.900266804378707	0.823508454981415	1.09652341626055	0.900238758799909	0.896080124629913	0.944466234854006	0.907152802264304	0.888945287031825	-0.89385649095941	-0.972294788733428	-0.844344976520941	-0.930817964405455	-0.997052061466147	-0.896583808962216	-0.910648100725329	-0.953765275911467	-0.859786456609271	-0.869991388941713	0.903901549661686	0.985657510041186	1.06014110725292	0.886859081860077	0.973781787361578	0.896409595124129	0.999527843540023	0.925017835290793	0.859786456609271	0.82132620486478
3	-0.965961948802101	-0.945483342915634	-0.969610069189041	-0.770442949438534	-1.04656627500996	-0.9268785243938	-0.93712664846588	-0.974861776391658	-0.962961141513128	-0.939526932462418	0.958182379707725	0.95426303711755	0.884981954867963	0.931512840623406	1.28869522469663	0.948951738062126	1.03491767329068	1.00585737445811	1.11866593126183	0.92960636777833	-0.950073447823024	-1.00649502251872	-1.05352407907648	-0.902665503624106	-0.993440869614476	-0.948021216465538	-0.970754283832536	-0.965904838538017	-1.17987294367472	-0.943260518646927	0.997974488408308	0.946978556209775	1.13907056814177	1.1125964952533	1.04510108161288	0.947795968718273	1.04620694959163	1.03399319986123	1.17987294367472	0.83734534888339
4	-1.02365361452369	-0.96825254305985	-0.985961675147538	-0.817371252605842	-1.25684536401686	-0.97365231602738	-1.17933415361404	-1.09889198597895	-0.886891031810938	-0.990558586908003	1.00778370567567	1.01842281097949	0.950065534142089	0.974362731481774	1.37610013645089	0.997623169707816	1.15847164113522	1.07357653765376	1.14545711025355	0.979549301664268	-0.968606205326561	-1.09714889899325	-1.06631732090666	-0.936192237410841	-1.13963263245657	-1.00200190848102	-1.02762559433982	-1.02227270550952	-1.34333896607335	-0.866155523648094	1.0445069790067	0.985122390094968	1.19085778554089	1.12325019926527	1.00468882557083	1.00261688265124	1.08902683393282	1.20958135911225	1.03190713646086	1.02041140902238
5	-1.10610730137482	-1.081329189041	-1.11967655933404	-0.937771958326626	-1.47118498212761	-1.03527036953071	-1.33933986542162	-1.21913575962875	-0.91846670089709	-1.03845382381537	1.09599492683687	1.10747078881118	1.03970923717163	1.03429168295199	1.55152610407796	1.05199201882481	1.12647577398968	1.18844150511523	1.24894633625817	1.02748294541895	-1.01564337431626	-1.04057154151145	-1.26374484871768	-1.09794271378047	-1.31738168276243	-1.05937433280231	-1.09989459629566	-1.13595512423449	-1.37878316262211	-1.02643283566023	1.13592069451602	1.00263139307044	1.31875260018255	1.17670201157396	1.01621912408737	1.06070539646874	1.19187819819471	1.23901269567933	1.12399344058991	1.21832636713212
6	-1.13588024124544	-1.12670188801462	-1.13126102197761	-0.957436770565374	-1.56652860233586	-1.10405357581722	-1.31269128842179	-1.22135119319251	-1.30497236457244	-1.09328839133762	1.16751385636074	1.13612609983031	1.07324998870155	1.08796478623829	1.54657407544892	1.12657165060404	1.20177988374183	1.24238448564383	1.0924736094241	1.07999372473501	-1.05289712506888	-0.97567213404494	-1.32897576964896	-1.15415190299919	-1.46943941034402	-1.12112461586219	-1.11612994730738	-1.21129903412154	-1.01406058385651	-1.16818589360131	1.18545790797024	0.993976178639079	1.29854224455449	1.1364122169429	1.19204821847358	1.12169879113888	1.26068600673826	1.401963003853	1.01264022482465	1.22061056455705
7	-1.21195881955062	-1.15703340870436	-1.13776217374813	-0.916270460602342	-1.51494111376684	-1.16129816103353	-1.3069810780807	-1.34179985298442	-1.13422764042752	-1.15354370939469	1.21611755311315	1.23941249435361	1.10128731779168	1.08215491486132	1.67593842958509	1.17027883527647	1.07442215548327	1.2823773873153	0.937258082212456	1.13943641691346	-1.12770944472007	-1.06247057261854	-1.33363693159385	-1.13097201614401	-1.30973839123673	-1.18664263068519	-1.20062364315544	-1.26867296377459	-1.03376561683158	-1.01059842623593	1.23225955406702	1.0825762446434	1.32399817781513	1.08585923576523	1.24104022473941	1.18632769633015	1.25794640724805	1.39809276659996	0.818671749642033	0.913055738540545
8	-1.27715605673108	-1.19865898531039	-1.13462618683717	-0.938179765731258	-1.61531372661508	-1.21342717154461	-1.30248977699127	-1.39153426174879	-1.02806565704693	-1.21907296722649	1.24147849298491	1.32139853647834	1.16393748941696	1.06617549078933	1.70930106988075	1.22815165983512	1.00295612241795	1.39496910870965	0.993237510422072	1.20521607812644	-1.18469696051346	-1.06308035424719	-1.25038002491582	-1.13962361540147	-1.33118232493253	-1.25658848747082	-1.28182946984684	-1.27568759312752	-0.89170772494048	-1.05681666948318	1.27435875747565	1.04824563330339	1.31703144175478	0.996855371764878	1.33827285484468	1.25620251730609	1.31157950984747	1.36734092390232	1.15137537096735	0.627274471775019
9	-1.32134249297965	-1.25910616144239	-1.17874290748293	-0.977394793464155	-1.56805340252747	-1.26974864109766	-1.20745764372625	-1.4791839816712	-1.12446766128385	-1.28189236881658	1.29512892934427	1.41406210351181	1.18021808486948	1.03031205863481	1.6266533270133	1.28337488788188	1.03286255064433	1.44670824159131	1.15989232813766	1.26843759849572	-1.25805693390721	-1.17719973661587	-1.13107103704748	-0.986150010387222	-1.28805816721153	-1.32965818314072	-1.34423329364064	-1.22545979498645	-0.948959965761466	-0.974931983743579	1.33072598658935	1.12228399695029	1.1701175533926	1.12269037504385	1.24626611933724	1.3296847418244	1.39515832818757	1.3774134893045	1.05108377566846	0.631676514160937
10	-1.39209270893963	-1.33085355699438	-1.2686112648686	-1.03210903841979	-1.6276075311742	-1.32768125104892	-1.19371089958046	-1.57204462545773	-1.12491331878982	-1.35308307152485	1.36350969175456	1.44988732555449	1.25811262316676	1.05207248971123	1.66689401928877	1.3502231086748	1.22861956180104	1.53787882953556	1.32247136758943	1.33461991054919	-1.35030758214283	-1.16397492867901	-1.19330893925706	-1.03988661200048	-1.36532310951927	-1.40751873169597	-1.42823129761301	-1.3551956353734	-1.14435875844291	-0.931449655873379	1.42455950085417	1.19541209451577	1.25910766582123	1.14689726129989	1.20443895477202	1.40671064698684	1.55371118609668	1.46826653346779	1.23460766808147	0.926774655729621
11	-1.48180722937692	-1.44776702938201	-1.32733293321711	-1.02233342988216	-1.80134035357028	-1.39132296305514	-1.32014788120814	-1.63446685435408	-1.21182386898798	-1.42387847137591	1.41890430239608	1.53547002554461	1.32465682025428	1.13621759087559	1.80173783658643	1.40893833088036	1.16729695346812	1.66727709582529	1.27181710423461	1.4085977470021	-1.42295167057728	-1.1674892486145	-1.28261971439754	-1.1903390684872	-1.39629546323415	-1.49002015726726	-1.53067229968096	-1.41686520351639	-1.35765222571865	-0.958012239929186	1.51852959253921	1.17954572959243	1.26285537478108	1.10985484303359	1.29774152704464	1.48869933644432	1.64052161081099	1.55110646207591	1.24502546851415	1.1178840441015
12	-1.52093956775277	-1.50073995608909	-1.42191166735805	-1.08215302465398	-1.75038970383769	-1.44462960001297	-1.32809590168165	-1.72258697039693	-1.13613486417793	-1.50844132460382	1.50900203706253	1.62817740468824	1.38021124099344	1.06071452552122	1.77300259812236	1.49803393755711	1.42047463933875	1.76811846951419	1.06695619968091	1.4826009559072	-1.46475415761433	-1.2690185087315	-1.39453320497372	-1.14856344841228	-1.17691657011188	-1.57813593462302	-1.56149280534951	-1.42779660185718	-1.52495544578298	-1.03401372562142	1.57258615438533	1.15757497380969	1.33653301304317	1.13546022459309	1.28535544823614	1.57585370284526	1.75344787031146	1.63752920313095	1.44689118510887	1.18406854282648
13	-1.61449046459021	-1.58382465291688	-1.504055313338	-1.13572818674117	-1.61746601358217	-1.50756488088214	-1.51734642972172	-1.81196028790203	-1.13335083838362	-1.599324358527	1.57645008313352	1.71379659372519	1.4162491210167	1.12240543989461	1.7482775463779	1.56958768889196	1.41866848134872	1.81666816619684	1.00291864042225	1.56076243214854	-1.53124472395415	-1.29772721669484	-1.50041779331493	-1.18460429498271	-1.1648707644581	-1.67063278258788	-1.66053996082323	-1.43210149098869	-1.64091725190162	-1.03040372156972	1.6354493263815	1.17032408764333	1.51092328948864	1.08501096773546	1.22865813024101	1.66838873225183	1.83230868031693	1.640105300997	1.11966132798936	1.07619917264384
14	-1.69142538900282	-1.70831513080726	-1.5505823515108	-1.14452518721868	-1.64785341305169	-1.58310549284867	-1.39170062890684	-1.82762467088554	-1.21792573740855	-1.69301295437721	1.66879959686792	1.75679032346606	1.42895250221272	1.04834419385312	1.88289921209014	1.64749343276422	1.53207083476255	1.78581488847527	1.18792213115912	1.65935360468786	-1.61647633677734	-1.25482421311378	-1.45187162480965	-1.20206535051006	-1.25994085010844	-1.76864290401074	-1.71901655230598	-1.44735144405949	-1.37093230529021	-0.970602560982107	1.71112551199746	1.1414476886263	1.51542151599142	1.09867025271178	1.30923983713938	1.76690388115567	1.90348255123746	1.61523123538396	0.892850599343893	1.12029475010375
15	-1.78741301503652	-1.77262922981329	-1.51075581441575	-1.1230147102568	-1.74081270385684	-1.65000203585991	-1.2776254260782	-1.83098076034606	-1.14054763001604	-1.78772740770751	1.75847947510267	1.83177508901294	1.45456614951184	1.06822229097258	1.89851458986094	1.70753722240231	1.4059731057342	1.8994418864599	1.38479919102214	1.74764747467098	-1.69491807172287	-1.14894477957481	-1.41134119292609	-1.0710943283658	-1.37639472842643	-1.8717980621343	-1.82392990403082	-1.50089299457926	-1.02808345890102	-1.07152676928816	1.77319174752945	1.18019440574807	1.44862827944165	1.15480017293116	1.45193688042584	1.87064062594033	1.97450175406502	1.61432939280561	1.22225496986548	1.16859411319782

___________________________________________________________
ANOVA results for Low Bound DC curve, Model 4, stable period

Two-way RM ANOVA	Matching: Both factors				
Alpha	0.05				
					
Source of Variation	% of total variation	P value	P value summary	Significant?	
  Trial Num	57.9	<0.0001	****	Yes	
  Manip	0.963	0.2934	ns	No	
  Interaction: Trial Num x Manip	1.363	0.1835	ns	No	
  Interaction: Trial Num x Subjects	10.36				
  Interaction: Manip x Subjects	6.959				
  Subjects	13.42				
					
ANOVA table	SS	DF	MS	F (DFn, DFd)	P value
  Trial Num	11.83	14	0.8449	F (14, 126) = 50.29	P<0.0001
  Manip	0.1967	1	0.1967	F (1, 9) = 1.245	P=0.2934
  Interaction: Trial Num x Manip	0.2784	14	0.01989	F (14, 126) = 1.358	P=0.1835
  Interaction: Trial Num x Subjects	2.117	126	0.0168		
  Interaction: Manip x Subjects	1.422	9	0.158		
  Subjects	2.742	9	0.3047		
  Residual	1.845	126	0.01464		


________________________________________________________________________
Multiple comparison tests for Low Bound DC curve, Model 4, stable period

								
Compare each cell mean with the other cell mean in that row								
								
Number of families	1							
Number of comparisons per family	15							
Alpha	0.05							
								
Sidak's multiple comparisons test	Mean Diff.	95.00% CI of diff.	Significant?	Summary	Adjusted P Value			
								
  Saline - Low Bound - CNO - Low Bound								
    Row 1	0	-0.1615 to 0.1615	No	ns	>0.9999			
    Row 2	0.01466	-0.1468 to 0.1762	No	ns	>0.9999			
    Row 3	0.04746	-0.1141 to 0.209	No	ns	0.9993			
    Row 4	0.02879	-0.1327 to 0.1903	No	ns	>0.9999			
    Row 5	0.0169	-0.1446 to 0.1784	No	ns	>0.9999			
    Row 6	-0.03422	-0.1957 to 0.1273	No	ns	>0.9999			
    Row 7	-0.0371	-0.1986 to 0.1244	No	ns	>0.9999			
    Row 8	-0.05869	-0.2202 to 0.1028	No	ns	0.9928			
    Row 9	-0.1004	-0.2619 to 0.06115	No	ns	0.6410			
    Row 10	-0.08432	-0.2458 to 0.0772	No	ns	0.8574			
    Row 11	-0.08493	-0.2464 to 0.07658	No	ns	0.8507			
    Row 12	-0.08358	-0.2451 to 0.07793	No	ns	0.8650			
    Row 13	-0.09117	-0.2527 to 0.07035	No	ns	0.7746			
    Row 14	-0.1394	-0.3009 to 0.02208	No	ns	0.1546			
    Row 15	-0.1623	-0.3238 to -0.0007464	Yes	*	0.0480			
								
								
Test details	Mean 1	Mean 2	Mean Diff.	SE of diff.	N1	N2	t	DF
								
  Saline - Low Bound - CNO - Low Bound								
    Row 1	-0.8473	-0.8473	0	0.05412	10	10	0	126
    Row 2	-0.8982	-0.9129	0.01466	0.05412	10	10	0.271	126
    Row 3	-0.9439	-0.9914	0.04746	0.05412	10	10	0.8769	126
    Row 4	-1.018	-1.047	0.02879	0.05412	10	10	0.5319	126
    Row 5	-1.127	-1.144	0.0169	0.05412	10	10	0.3123	126
    Row 6	-1.195	-1.161	-0.03422	0.05412	10	10	0.6324	126
    Row 7	-1.204	-1.166	-0.0371	0.05412	10	10	0.6855	126
    Row 8	-1.232	-1.173	-0.05869	0.05412	10	10	1.085	126
    Row 9	-1.267	-1.166	-0.1004	0.05412	10	10	1.854	126
    Row 10	-1.322	-1.238	-0.08432	0.05412	10	10	1.558	126
    Row 11	-1.406	-1.321	-0.08493	0.05412	10	10	1.569	126
    Row 12	-1.442	-1.358	-0.08358	0.05412	10	10	1.544	126
    Row 13	-1.503	-1.411	-0.09117	0.05412	10	10	1.685	126
    Row 14	-1.546	-1.406	-0.1394	0.05412	10	10	2.576	126
    Row 15	-1.562	-1.4	-0.1623	0.05412	10	10	2.998	126

___________________________________________________________
ANOVA results for High Bound DC curve, Model 4, stable period

Two-way RM ANOVA	Matching: Both factors				
Alpha	0.05				
					
Source of Variation	% of total variation	P value	P value summary	Significant?	
  Trial Num	53.23	<0.0001	****	Yes	
  Manip	0.7677	0.4452	ns	No	
  Interaction: Trial Num x Manip	0.9471	0.2722	ns	No	
  Interaction: Trial Num x Subjects	12.26				
  Interaction: Manip x Subjects	10.84				
  Subjects	14.94				
					
ANOVA table	SS	DF	MS	F (DFn, DFd)	P value
  Trial Num	12.2	14	0.8712	F (14, 126) = 39.07	P<0.0001
  Manip	0.1759	1	0.1759	F (1, 9) = 0.6375	P=0.4452
  Interaction: Trial Num x Manip	0.217	14	0.0155	F (14, 126) = 1.216	P=0.2722
  Interaction: Trial Num x Subjects	2.81	126	0.0223		
  Interaction: Manip x Subjects	2.483	9	0.2759		
  Subjects	3.423	9	0.3803		
  Residual	1.607	126	0.01275		

________________________________________________________________________
Multiple comparison tests for High Bound DC curve, Model 4, stable period

								
Compare each cell mean with the other cell mean in that row								
								
Number of families	1							
Number of comparisons per family	15							
Alpha	0.05							
								
Sidak's multiple comparisons test	Mean Diff.	95.00% CI of diff.	Significant?	Summary	Adjusted P Value			
								
  Saline - High Bound - CNO - High Bound								
    Row 1	0	-0.1507 to 0.1507	No	ns	>0.9999			
    Row 2	-0.01558	-0.1663 to 0.1351	No	ns	>0.9999			
    Row 3	-0.02313	-0.1738 to 0.1276	No	ns	>0.9999			
    Row 4	-0.002056	-0.1528 to 0.1487	No	ns	>0.9999			
    Row 5	-0.001181	-0.1519 to 0.1495	No	ns	>0.9999			
    Row 6	-0.00694	-0.1577 to 0.1438	No	ns	>0.9999			
    Row 7	0.03789	-0.1128 to 0.1886	No	ns	0.9999			
    Row 8	0.06383	-0.08689 to 0.2145	No	ns	0.9701			
    Row 9	0.09605	-0.05466 to 0.2468	No	ns	0.6012			
    Row 10	0.07438	-0.07634 to 0.2251	No	ns	0.9017			
    Row 11	0.07291	-0.0778 to 0.2236	No	ns	0.9146			
    Row 12	0.0502	-0.1005 to 0.2009	No	ns	0.9971			
    Row 13	0.09788	-0.05284 to 0.2486	No	ns	0.5710			
    Row 14	0.1524	0.00166 to 0.3031	Yes	*	0.0453			
    Row 15	0.1298	-0.02093 to 0.2805	No	ns	0.1572			
								
								
Test details	Mean 1	Mean 2	Mean Diff.	SE of diff.	N1	N2	t	DF
								
  Saline - High Bound - CNO - High Bound								
    Row 1	0.8473	0.8473	0	0.0505	10	10	0	126
    Row 2	0.9157	0.9312	-0.01558	0.0505	10	10	0.3086	126
    Row 3	1.006	1.029	-0.02313	0.0505	10	10	0.458	126
    Row 4	1.068	1.07	-0.002056	0.0505	10	10	0.04071	126
    Row 5	1.147	1.148	-0.001181	0.0505	10	10	0.02339	126
    Row 6	1.175	1.182	-0.00694	0.0505	10	10	0.1374	126
    Row 7	1.192	1.154	0.03789	0.0505	10	10	0.7502	126
    Row 8	1.233	1.169	0.06383	0.0505	10	10	1.264	126
    Row 9	1.274	1.178	0.09605	0.0505	10	10	1.902	126
    Row 10	1.356	1.282	0.07438	0.0505	10	10	1.473	126
    Row 11	1.414	1.341	0.07291	0.0505	10	10	1.444	126
    Row 12	1.459	1.409	0.0502	0.0505	10	10	0.994	126
    Row 13	1.495	1.397	0.09788	0.0505	10	10	1.938	126
    Row 14	1.56	1.407	0.1524	0.0505	10	10	3.017	126
    Row 15	1.616	1.486	0.1298	0.0505	10	10	2.57	126

______________________________________________________________________________________________________________________________________________________________________
Decison criterion (DC) shift curve, inferenced from Model 1 parameters during switching period, for saline/CNO sessions(each column contains data from one animal)

Trials After Switch	Saline - High To Low	Saline - High To Low	Saline - High To Low	Saline - High To Low	Saline - High To Low	Saline - High To Low	Saline - High To Low	Saline - High To Low	Saline - High To Low	Saline - High To Low	Saline - Low To High	Saline - Low To High	Saline - Low To High	Saline - Low To High	Saline - Low To High	Saline - Low To High	Saline - Low To High	Saline - Low To High	Saline - Low To High	Saline - Low To High	CNO - High To Low	CNO - High To Low	CNO - High To Low	CNO - High To Low	CNO - High To Low	CNO - High To Low	CNO - High To Low	CNO - High To Low	CNO - High To Low	CNO - High To Low	CNO - Low To High	CNO - Low To High	CNO - Low To High	CNO - Low To High	CNO - Low To High	CNO - Low To High	CNO - Low To High	CNO - Low To High	CNO - Low To High	CNO - Low To High
1	1.3863	1.3863	1.3863	1.3863	1.3863	1.3863	1.3863	1.3863	1.3863	1.3863	-1.3863	-1.3863	-1.3863	-1.3863	-1.3863	-1.3863	-1.3863	-1.3863	-1.3863	-1.3863	1.3863	1.3863	1.3863	1.3863	1.3863	1.3863	1.3863	1.3863	1.3863	1.3863	-1.3863	-1.3863	-1.3863	-1.3863	-1.3863	-1.3863	-1.3863	-1.3863	-1.3863	-1.3863
2	0.995086221767007	0.710382331387723	1.22762143526406	0.625021828565682	0.86414909108375	0.845080898395662	0.966423956502148	0.998774421510348	0.820657682050418	0.407025125750671	-0.982088457425293	-0.715049983551554	-1.23356768707515	-0.661066453885767	-0.7780971328434	-0.875172535535662	-0.947424448492014	-0.994550464084952	-0.874198992391507	-0.396699555267662	0.963149309952492	1.15949907402007	1.10439999591199	1.1527884173234	0.628436490101908	0.828005001569927	0.167702136731693	1.1456258580106	1.03875165199041	0.939285923895098	-1.04701143694285	-1.16559685863162	-1.09303441583497	-0.815744237395869	-0.601619208318038	-1.28483072729922	-0.174711332240576	-1.13798260118047	-1.01368251920521	-1.00523170570271
3	0.719628218185166	0.410213056022516	1.08475033675866	0.239200787693724	0.532580252817086	0.586165770572348	0.691639315801998	0.719899008411204	0.575879458703646	0.158584316931441	-0.710620293481648	-0.376683242000891	-1.17691950286837	-0.25284424594075	-0.520962742215976	-0.534425746995168	-0.735952360582485	-0.724067408380324	-0.508263485675918	-0.149769211439415	0.765071759955056	0.958711950971753	0.906492817577032	0.742892515168316	0.294048335867458	0.639061615218464	0.124793002262501	0.992008739517575	0.857862743144854	0.606077324424217	-0.740617707234654	-0.990311225712543	-0.906385259040853	-0.363232195988816	-0.274799861777942	-1.07329253619192	-0.146862194209865	-1.04278912445767	-0.795164854805196	-0.686692067242408
4	0.336011986367791	0.0628777796388568	0.749904800400241	-0.11208456123385	-0.186589392762194	0.302848528636572	0.293734908880189	0.332804785621529	-0.138421244898082	-0.155641912514971	-0.446263957465524	-0.104505966642407	-0.801360254335404	0.068923513255081	0.0286524225312501	-0.150783645014757	-0.396909067603762	-0.303703817046763	-0.137201231294038	0.217252846456332	0.459072305919747	0.862511514548671	0.611127579870955	0.315694880981279	-0.204200492890687	0.143265012060524	-0.0191535413646415	0.468121224315214	0.483239360748855	0.430102919986159	-0.635688936922208	-0.855491655624301	-0.552334120414619	-0.0615710532050664	0.170556045411716	-0.63143399262759	-0.0107271978974011	-0.505357081232757	-0.327286145301894	-0.539288389743897
5	0.153164426025037	-0.0917377752402101	0.482356702821532	-0.298138466513629	-0.581671942191482	-0.172397208537439	0.024665045028159	0.0120486700863948	-0.431538780428728	-0.344791686982076	-0.207910122198949	0.102356181245197	-0.546808596983526	0.270925628126105	0.487270347129351	0.177530900586946	-0.235368954148706	-0.0444420915794412	0.264452841050541	0.238324162552739	0.455478119627608	0.74608190737175	0.221484458550564	0.154589752960301	-0.374502110365256	-0.00970437537975184	0.00622878400237955	0.212094450899413	0.143129666313328	0.239812823226511	-0.517750467436958	-0.776995802756842	-0.268783683711955	0.093945365062873	0.442849697394526	-0.33004352816826	-0.00901677336200667	-0.263049743961845	-0.049905705100632	-0.344397554353461
6	0.0326486826540541	-0.190852690875929	0.347398245352279	-0.366589719742546	-0.501022858291049	-0.302917440438514	-0.312014619849199	-0.147564575675771	-0.473042575993922	-0.355967519996742	-0.0154441930085841	0.0613013834865073	-0.170643288672411	0.421351596348499	0.637638852986019	0.140826840198129	0.137190742349137	0.207808975246059	0.653972175258192	0.310167522586611	0.285678217533017	0.688811427120414	0.0100194293087438	0.139164131308292	-0.434050080831061	-0.323155600055225	-0.0131313543483377	0.154075092151282	-0.0701499363133694	0.0379033675930607	-0.384392709370005	-0.662584881860367	-0.14461245589426	0.441982719150104	0.507457662661225	-0.173509603844931	0.0289506793965852	-0.052687206617483	0.181673186646137	-0.22486400655448
7	-0.0638708869253705	-0.167593194954259	0.158003628024417	-0.482634758414087	-0.713855391468443	-0.300821290387458	-0.444062125365072	-0.347304298478999	-0.802404685097592	-0.252714936259647	0.0249815601815225	0.104968986869477	-0.0193578005288543	0.466053222334993	0.690097742219844	0.160364871937373	0.332134851140891	0.338555104351575	0.785676989129815	0.530358353899633	0.116111735052803	0.55792844523834	-0.0637425850230638	-0.144753774626127	-0.670300871766498	-0.570495945960792	0.0525728669029446	0.0176832213802112	-0.279688426309738	-0.10719246004538	-0.24401004324887	-0.57509949901265	0.104483529285079	0.830361806952399	0.46821346137551	0.123349126006466	0.0156520557990723	0.0602816454949953	0.264304576087953	-0.0200654543111049
8	-0.101023547747719	-0.203106767170865	-0.0274359234091912	-0.523561952091857	-0.738495683676607	-0.46482417262266	-0.662650827584121	-0.465208419904585	-1.03552303324375	-0.189219795514979	0.137882255901045	0.191745957753309	0.137073971527481	0.473413504845629	0.741977783052392	0.259650228876326	0.430855179689783	0.480167295791023	0.690539752147286	0.286643432939859	0.0827221717042811	0.525986006166135	-0.12527787901253	-0.304570738833155	-0.572414033616915	-0.728764408628897	-0.075436886621071	-0.073432503328863	-0.301421469349142	-0.28377409183018	-0.245341849977312	-0.397956829996082	0.272551270467421	0.735983535634935	0.44315212419258	0.249696884109949	-0.00534915284050947	0.192455549554951	0.231749920836419	0.0879471079879897
9	-0.175712666023857	-0.220267759979623	-0.130637142068703	-0.561383898232855	-0.821626025910461	-0.122828923296411	-0.766549521070724	-0.574790419947805	-1.04543775108788	-0.421103517502815	0.23099601583494	0.156169426590338	0.248959003733146	0.471785135193726	0.780811199974247	0.199439218093721	0.506086336927484	0.58430538396625	0.721316189467442	0.295738984119055	0.0548474639523286	0.362897100931946	-0.263856570696228	-0.496683217972259	-0.568063168968561	-0.867408064633006	-0.0718371506590989	-0.00200787961984129	-0.454297988910058	-0.374370203215625	-0.130799545863809	-0.277895842681009	0.229813607896075	0.744864712595571	0.626417102941326	0.230636072854405	-0.00821756596694869	0.217461741867177	0.387097892149965	0.22055507623893
10	-0.208272900277041	-0.157406202296749	-0.23846983102436	-0.618244663936806	-0.696421064323895	-0.0749185688179171	-0.857428722454537	-0.682322095458527	-0.983487689535291	-0.407320637061026	0.289322963025846	0.194989836504879	0.473727223995982	0.508228068581258	0.740300755765794	0.119159162522386	0.635190050511898	0.654042553796053	0.795084682602604	0.494600472547253	0.100837181021971	0.2158988949015	-0.380401861562593	-0.508086231279874	-0.600760726313034	-0.935746269095494	-0.0938230276965637	-0.157403345455439	-0.52643069307672	-0.431561341796251	-0.120865099477361	-0.184861580467804	0.402896730871902	0.845883660672356	0.634760904682235	0.378058070506018	0.00987616466364936	0.216259206588737	0.482647710416832	0.296270737853052
11	-0.260577250914532	-0.0538268838542777	-0.320647974678892	-0.561706008508156	-0.794908399988396	-0.321641971957242	-0.886606531543474	-0.74309440321258	-0.658932629808995	-0.261240340000044	0.270267822825683	0.0920611864849488	0.572292311360254	0.548665344637884	0.662195301847353	0.224041676844576	0.654975650960527	0.690170624464603	0.73800418817393	0.311536304346391	0.00115263291038806	0.0934853046987542	-0.442231617774427	-0.676465716483183	-0.54658999134539	-1.01169820258292	-0.00507127519679026	-0.397929861755397	-0.607369436367096	-0.584570835451472	-0.0376756482486682	-0.0810551927854732	0.426028037656555	1.00973583333337	0.541169950558087	0.420622575446395	0.0274602951347196	0.159456789756659	0.586799776329805	0.474284235708799
12	-0.273291436731443	-0.0881540898722515	-0.428579900916652	-0.459238265209816	-0.563056332267263	-0.202983054427379	-0.892717003784615	-0.783210426675267	-0.564839139078237	-0.365121156993798	0.271931376177548	0.0939964456235517	0.652292560468491	0.534542890241459	0.627720090239453	0.153444461162274	0.769244818896147	0.717715096337091	0.762023502602641	0.43248941802584	-0.170455748991288	0.00838598398642141	-0.437754535068093	-0.585312625231535	-0.625449085468815	-0.936206887017382	0.00791397024581898	-0.291002377942338	-0.509360427435598	-0.694576543800631	-0.0404809114860774	-0.0081345330135921	0.360233007039673	1.18667582671715	0.581476731818469	0.443659218050285	-0.0882960224821115	0.270162736306197	0.635916686349514	0.623534981839364
13	-0.331043800583493	-0.200297000833161	-0.570496658338982	-0.433462502980311	-0.68576339058613	-0.0884067790996558	-0.885401513016597	-0.756783449878769	-0.5129051789392	-0.426266930965392	0.302562097414167	0.174610323379816	0.784974999812749	0.576633251982617	0.626351038201515	0.315029464611142	0.746128437994738	0.770725351269391	0.607450332356428	0.400519423467701	-0.210000022930185	-0.040060952807048	-0.353994653607659	-0.719341707201718	-0.551433991603704	-0.990785041258823	-0.0133903223041698	-0.3859715260345	-0.422080357789433	-0.799222186811215	0.0591691775317233	0.0551859991027215	0.362804016472196	1.30863541871091	0.516245543358307	0.506652554646595	-0.0261151075473543	0.315926497716623	0.633147004730259	0.726915236641565
14	-0.29297760056436	-0.216861031338336	-0.751244078218482	-0.44630126921021	-0.855624330292643	-0.189777205980835	-0.850483358169389	-0.744466836887155	-0.331776933786577	-0.413714042271464	0.320019829299223	0.119883172320831	0.884222435644385	0.582455390017962	1.14759175301983	0.0767254426001009	0.819283168391142	0.794552864190832	0.70447540188453	0.34821696058984	-0.241219546740605	-0.171060497087088	-0.321548989366266	-0.937989234233023	-0.447346941355796	-0.857408740898204	0.00667771359535944	-0.36602836071432	-0.398105312677552	-0.918957788221321	0.102742197164674	0.167131650399293	0.467805993608318	1.32976010254926	0.604550730711451	0.735051206108934	-0.135861112238655	0.440705110797049	0.612610616895422	0.808642985451479
15	-0.323613285418325	-0.226914143706613	-0.729371622720953	-0.446710009156439	-0.761036162785897	-0.202537524051677	-0.863041085531078	-0.773032994143296	-0.571970712421651	-0.480363821465204	0.332118674160573	0.0676013255825075	0.881242460556419	0.447664599809828	1.00402757158197	0.24030361812749	0.80621187433016	0.8086533285584	0.50565311961784	0.199465500821419	-0.19938472643715	-0.255809921009672	-0.284684134651324	-1.08278545240421	-0.544294044915264	-0.985916773122292	0.0558222421295342	-0.260456126650515	-0.495639125533154	-0.961874876342066	0.144006819643576	0.293660849524898	0.487015673835151	1.51609184794871	0.583095552533718	0.672054786917495	-0.112390518450351	0.384872990305012	0.64596435541032	0.908657174652613


___________________________________________________________
ANOVA results for Low Bound DC curve, Model 1, switching period

Two-way RM ANOVA	Matching: Both factors				
Alpha	0.05				
					
Source of Variation	% of total variation	P value	P value summary	Significant?	
  Trial Loc	78.55	<0.0001	****	Yes	
  Manip	1.177	0.1076	ns	No	
  Interaction: Trial Loc x Manip	0.6156	0.4784	ns	No	
  Interaction: Trial Loc x Subjects	3.568				
  Interaction: Manip x Subjects	3.318				
  Subjects	7.112				
					
ANOVA table	SS	DF	MS	F (DFn, DFd)	P value
  Trial Loc	94.55	14	6.754	F (14, 126) = 198.1	P<0.0001
  Manip	1.417	1	1.417	F (1, 9) = 3.193	P=0.1076
  Interaction: Trial Loc x Manip	0.741	14	0.05293	F (14, 126) = 0.9791	P=0.4784
  Interaction: Trial Loc x Subjects	4.295	126	0.03409		
  Interaction: Manip x Subjects	3.993	9	0.4437		
  Subjects	8.56	9	0.9511		
  Residual	6.811	126	0.05406			

________________________________________________________________________
Multiple comparison tests for Low Bound DC curve, Model 1, switching period

								
Compare each cell mean with the other cell mean in that row								
								
Number of families	1							
Number of comparisons per family	15							
Alpha	0.05							
								
Sidak's multiple comparisons test	Mean Diff.	95.00% CI of diff.	Significant?	Summary	Adjusted P Value			
								
  Saline - High To Low - CNO - High To Low								
    Row 1	0	-0.3103 to 0.3103	No	ns	>0.9999			
    Row 2	-0.06674	-0.3771 to 0.2436	No	ns	>0.9999			
    Row 3	-0.1168	-0.4272 to 0.1935	No	ns	0.9898			
    Row 4	-0.2064	-0.5167 to 0.1039	No	ns	0.5314			
    Row 5	-0.3043	-0.6146 to 0.006043	No	ns	0.0594			
    Row 6	-0.2745	-0.5848 to 0.03581	No	ns	0.1313			
    Row 7	-0.2325	-0.5429 to 0.07778	No	ns	0.3376			
    Row 8	-0.2555	-0.5658 to 0.05485	No	ns	0.2074			
    Row 9	-0.216	-0.5263 to 0.09436	No	ns	0.4566			
    Row 10	-0.1607	-0.471 to 0.1496	No	ns	0.8646			
    Row 11	-0.06859	-0.3789 to 0.2417	No	ns	>0.9999			
    Row 12	-0.03874	-0.3491 to 0.2716	No	ns	>0.9999			
    Row 13	-0.04045	-0.3508 to 0.2699	No	ns	>0.9999			
    Row 14	-0.04402	-0.3543 to 0.2663	No	ns	>0.9999			
    Row 15	-0.03636	-0.3467 to 0.274	No	ns	>0.9999			
								
								
Test details	Mean 1	Mean 2	Mean Diff.	SE of diff.	N1	N2	t	DF
								
  Saline - High To Low - CNO - High To Low								
    Row 1	1.386	1.386	0	0.104	10	10	0	126
    Row 2	0.846	0.9128	-0.06674	0.104	10	10	0.6419	126
    Row 3	0.5719	0.6887	-0.1168	0.104	10	10	1.124	126
    Row 4	0.1485	0.355	-0.2064	0.104	10	10	1.985	126
    Row 5	-0.1248	0.1795	-0.3043	0.104	10	10	2.926	126
    Row 6	-0.227	0.04752	-0.2745	0.104	10	10	2.64	126
    Row 7	-0.3417	-0.1092	-0.2325	0.104	10	10	2.236	126
    Row 8	-0.4411	-0.1856	-0.2555	0.104	10	10	2.457	126
    Row 9	-0.484	-0.2681	-0.216	0.104	10	10	2.077	126
    Row 10	-0.4924	-0.3317	-0.1607	0.104	10	10	1.545	126
    Row 11	-0.4863	-0.4177	-0.06859	0.104	10	10	0.6596	126
    Row 12	-0.4621	-0.4234	-0.03874	0.104	10	10	0.3725	126
    Row 13	-0.4891	-0.4486	-0.04045	0.104	10	10	0.3891	126
    Row 14	-0.5093	-0.4653	-0.04402	0.104	10	10	0.4234	126
    Row 15	-0.5379	-0.5015	-0.03636	0.104	10	10	0.3497	126

___________________________________________________________
ANOVA results for High Bound DC curve, Model 1, switching period

Two-way RM ANOVA	Matching: Both factors				
Alpha	0.05				
					
Source of Variation	% of total variation	P value	P value summary	Significant?	
  Trial	77.62	<0.0001	****	Yes	
  Manip	1.266	0.0417	*	Yes	
  Interaction: Trial x Manip	0.4814	0.7135	ns	No	
  Interaction: Trial x Subjects	3.656				
  Interaction: Manip x Subjects	2.022				
  Subjects	9.232				
					
ANOVA table	SS	DF	MS	F (DFn, DFd)	P value
  Trial	95.82	14	6.844	F (14, 126) = 191.1	P<0.0001
  Manip	1.562	1	1.562	F (1, 9) = 5.633	P=0.0417
  Interaction: Trial x Manip	0.5943	14	0.04245	F (14, 126) = 0.7567	P=0.7135
  Interaction: Trial x Subjects	4.514	126	0.03582		
  Interaction: Manip x Subjects	2.496	9	0.2774		
  Subjects	11.4	9	1.266		
  Residual	7.068	126	0.0561				

________________________________________________________________________
Multiple comparison tests for High Bound DC curve, Model 1, switching period

								
Compare each cell mean with the other cell mean in that row								
								
Number of families	1							
Number of comparisons per family	15							
Alpha	0.05							
								
Sidak's multiple comparisons test	Mean Diff.	95.00% CI of diff.	Significant?	Summary	Adjusted P Value			
								
  Saline - Low To High - CNO - Low To High								
    Row 1	0	-0.3161 to 0.3161	No	ns	>0.9999			
    Row 2	0.08815	-0.228 to 0.4043	No	ns	0.9996			
    Row 3	0.133	-0.1831 to 0.4491	No	ns	0.9718			
    Row 4	0.1923	-0.1238 to 0.5084	No	ns	0.6733			
    Row 5	0.2529	-0.06316 to 0.5691	No	ns	0.2434			
    Row 6	0.2867	-0.02943 to 0.6028	No	ns	0.1100			
    Row 7	0.2386	-0.07747 to 0.5547	No	ns	0.3263			
    Row 8	0.2265	-0.0896 to 0.5426	No	ns	0.4086			
    Row 9	0.1956	-0.1205 to 0.5117	No	ns	0.6477			
    Row 10	0.1944	-0.1217 to 0.5105	No	ns	0.6570			
    Row 11	0.1237	-0.1924 to 0.4398	No	ns	0.9852			
    Row 12	0.1051	-0.211 to 0.4212	No	ns	0.9971			
    Row 13	0.08464	-0.2315 to 0.4008	No	ns	0.9998			
    Row 14	0.06643	-0.2497 to 0.3825	No	ns	>0.9999			
    Row 15	-0.02301	-0.3391 to 0.2931	No	ns	>0.9999			
								
								
Test details	Mean 1	Mean 2	Mean Diff.	SE of diff.	N1	N2	t	DF
								
  Saline - Low To High - CNO - Low To High								
    Row 1	-1.386	-1.386	0	0.1059	10	10	0	126
    Row 2	-0.8458	-0.9339	0.08815	0.1059	10	10	0.8323	126
    Row 3	-0.5691	-0.702	0.133	0.1059	10	10	1.255	126
    Row 4	-0.2026	-0.3949	0.1923	0.1059	10	10	1.815	126
    Row 5	0.05063	-0.2023	0.2529	0.1059	10	10	2.388	126
    Row 6	0.2384	-0.04826	0.2867	0.1059	10	10	2.707	126
    Row 7	0.3414	0.1027	0.2386	0.1059	10	10	2.253	126
    Row 8	0.383	0.1565	0.2265	0.1059	10	10	2.138	126
    Row 9	0.4196	0.224	0.1956	0.1059	10	10	1.846	126
    Row 10	0.4905	0.2961	0.1944	0.1059	10	10	1.835	126
    Row 11	0.4764	0.3527	0.1237	0.1059	10	10	1.168	126
    Row 12	0.5015	0.3965	0.1051	0.1059	10	10	0.9919	126
    Row 13	0.5305	0.4459	0.08464	0.1059	10	10	0.7991	126
    Row 14	0.5797	0.5133	0.06643	0.1059	10	10	0.6272	126
    Row 15	0.5293	0.5523	-0.02301	0.1059	10	10	0.2172	126


______________________________________________________________________________________________________________________________________________________________________
Decison criterion (DC) shift curve, inferenced from Model 4 parameters during switching period, for saline/CNO sessions(each column contains data from one animal)

Trials After Switch	Saline - High To Low	Saline - High To Low	Saline - High To Low	Saline - High To Low	Saline - High To Low	Saline - High To Low	Saline - High To Low	Saline - High To Low	Saline - High To Low	Saline - High To Low	Saline - Low To High	Saline - Low To High	Saline - Low To High	Saline - Low To High	Saline - Low To High	Saline - Low To High	Saline - Low To High	Saline - Low To High	Saline - Low To High	Saline - Low To High	CNO - High To Low	CNO - High To Low	CNO - High To Low	CNO - High To Low	CNO - High To Low	CNO - High To Low	CNO - High To Low	CNO - High To Low	CNO - High To Low	CNO - High To Low	CNO - Low To High	CNO - Low To High	CNO - Low To High	CNO - Low To High	CNO - Low To High	CNO - Low To High	CNO - Low To High	CNO - Low To High	CNO - Low To High	CNO - Low To High
1	1.3863	1.3863	1.3863	1.3863	1.3863	1.3863	1.3863	1.3863	1.3863	1.3863	-1.3863	-1.3863	-1.3863	-1.3863	-1.3863	-1.3863	-1.3863	-1.3863	-1.3863	-1.3863	1.3863	1.3863	1.3863	1.3863	1.3863	1.3863	1.3863	1.3863	1.3863	1.3863	-1.3863	-1.3863	-1.3863	-1.3863	-1.3863	-1.3863	-1.3863	-1.3863	-1.3863	-1.3863
2	0.926654276792498	0.840952867404442	1.26376584035532	0.743315676942814	0.715413531396227	0.803107426106489	1.11420286306665	1.0267746421183	1.02035626368665	0.395282205968698	-0.926654276792498	-0.840952867404442	-1.26376584035532	-0.743315676942814	-0.715413531396227	-0.803107426106489	-1.11420286306665	-1.0267746421183	-1.02035626368665	-0.395282205968698	0.986424080504778	1.0807754046833	1.03413006453485	0.941408713277107	0.661108291300916	0.778821837371559	0.217971338996424	1.05139919843457	0.978266001513195	1.00585554482329	-0.986424080504778	-1.0807754046833	-1.03413006453485	-0.941408713277107	-0.661108291300916	-0.778821837371559	-0.217971338996424	-1.05139919843457	-0.978266001513195	-1.00585554482329
3	0.619410047390772	0.510136135898257	1.15206239576498	0.398556009225242	0.369196076538138	0.465253940609817	0.895511808458432	0.760489191154263	0.751011256470158	0.112708665047595	-0.619410047390772	-0.510136135898257	-1.15206239576498	-0.398556009225242	-0.369196076538138	-0.465253940609817	-0.895511808458432	-0.760489191154264	-0.751011256470159	-0.112708665047595	0.701891702084467	0.84258492055713	0.771423927270327	0.639291903220124	0.315273874938193	0.437541264060312	0.0342721666478351	0.797403357475911	0.690329921169021	0.729817050459316	-0.701891702084467	-0.84258492055713	-0.771423927270327	-0.639291903220124	-0.315273874938193	-0.437541264060312	-0.0342721666478351	-0.797403357475911	-0.690329921169021	-0.729817050459316
4	0.259140272941578	0.185722946854601	0.848815189722152	-0.0491306984721959	-0.257354342544434	0.160391371945476	0.489717809591945	0.397590543222083	0.239709301633537	-0.185197667462091	-0.352078082560273	-0.214175196643911	-0.857627190324011	-0.0145859428755193	0.0707370296843238	-0.146267600299313	-0.548662152806526	-0.324312494274553	-0.423860102870828	0.232586462043656	0.51117444084091	0.678055119881516	0.475920964899005	0.150421774786253	-0.183528257610289	-0.0296357702066152	-0.0238449848075298	0.443850745395566	0.357386353582558	0.408743254595152	-0.514218722140346	-0.672436921201611	-0.452501292210843	-0.0936800505371373	0.122823124092377	0.0124203965754226	0.0509602834762392	-0.437414073317737	-0.290190965778335	-0.39112819605412
5	0.0699547256205914	-0.0110715431909029	0.592513523590196	-0.289174374581567	-0.618015212541724	-0.147186638440066	0.209576692185257	0.0459705815525191	-0.136623492316383	-0.363284586853771	-0.13207780053864	0.0130006571229909	-0.674819213664268	0.231116615901248	0.59635646733092	0.14124501055331	-0.343211701936154	-0.0968346544626581	-0.0541619799709725	0.272214608248663	0.375469255052432	0.549785797290699	0.155952747630309	-0.124818466317401	-0.360695320259426	-0.10846466961251	-0.0670888482546928	0.198697091982809	0.066829127528339	0.190880859201513	-0.377722397961537	-0.548672179643902	-0.197031693739091	0.106608916644123	0.422803538394463	0.236516080416013	0.0402120271560745	-0.200252056015326	-0.047216555643424	-0.183132802315215
6	-0.0461774794750267	-0.141698950524387	0.399149627145743	-0.286467037828073	-0.69216735720768	-0.30354422127746	-0.107590186311496	-0.115056405460991	-0.296219005909057	-0.383015512576372	0.0459578079556981	0.0793478815861113	-0.336964932607607	0.402681970616277	0.718313614703692	0.225631338129543	-0.00700383997496628	0.167228766204208	0.282399143082049	0.342341436145393	0.276298619468467	0.447433755847011	-0.042918619571782	-0.311728630942281	-0.445183969226296	-0.397591529276488	-0.0690159064215788	0.0357554981922445	-0.138207484851973	0.0328067782557037	-0.282076861422326	-0.44774146878652	-0.0591548021592133	0.242621164265641	0.505155130782193	0.333720503312135	0.0546217611160929	0.00352426587696625	0.163632839034779	0.0181108322040605
7	-0.123804547588132	-0.175945474643055	0.182593609020316	-0.460236163467757	-0.805081214239537	-0.388269909683698	-0.247491530437921	-0.333725651057378	-0.570214028157156	-0.295497990957113	0.0823520178428098	0.1553259547558	-0.200177955881486	0.415027237084224	0.781250780887754	0.295061456485848	0.214333881169841	0.299089495661448	0.530117710506534	0.53881943413805	0.207038280061755	0.365287124502206	-0.15145608114425	-0.381913876020093	-0.66759089856371	-0.468207359614353	-0.044957501341832	-0.110810962402627	-0.319968349658659	-0.0969854095430515	-0.211062818309588	-0.364612430561827	0.149084939528418	0.334984372101825	0.483722391788815	0.388329842734049	0.0528625116774131	0.134164892977231	0.213946275036443	0.101215941189482
8	-0.155040509101036	-0.230465683065455	-0.0349628785016267	-0.465798482513893	-0.826028040351588	-0.481042493794351	-0.428941638358035	-0.445983216003972	-0.811014209588161	-0.239495879560846	0.168637795735022	0.225236018434381	-0.0754814914856492	0.421646605259699	0.776406652021143	0.376370853532258	0.343347689901405	0.444543275183775	0.647992847481733	0.330118513982189	0.15906066185844	0.315355491663709	-0.232421133542998	-0.372833553530872	-0.591538446165308	-0.446669039201406	-0.0606638603979235	-0.210476004296178	-0.35554767926624	-0.160961283095434	-0.163489959153347	-0.297582929127979	0.304424315933346	0.340964662310768	0.473501399612655	0.476393889200156	0.0525859005861791	0.257153142825468	0.210060400903897	0.199260940474772
9	-0.206899052814848	-0.263538557338199	-0.172864541932167	-0.512586115153749	-0.874161315258865	-0.371807481970651	-0.551774811266235	-0.578829349724779	-0.949117952697168	-0.440862552014771	0.236640829507259	0.231913905134501	0.0809942789190189	0.345550021014488	0.848553717582845	0.376808396405197	0.422598873111408	0.552274828537155	0.734752303837187	0.329438113171373	0.12622679947544	0.264669196636134	-0.352538323251983	-0.423409011668237	-0.585622595659349	-0.556989268849778	-0.0436442887218105	-0.251581905132503	-0.473338127454046	-0.267774645052073	-0.129639411760878	-0.254210553091175	0.31491339061576	0.51525093100461	0.650742543026537	0.468483596280417	0.0404676269094822	0.338476209429454	0.325489467454449	0.270399298819506
10	-0.231236801290913	-0.238606862957459	-0.318718882257551	-0.581478214273512	-0.824354032457085	-0.355091408553641	-0.673501475826276	-0.660655734134094	-1.05076623901315	-0.436183511729134	0.271770153226253	0.235964823383558	0.309241548825676	0.424216744149357	0.850804441181378	0.371085112525243	0.55961597949058	0.600207079591525	0.863062513922071	0.505726514711567	0.102863809855177	0.22280177469127	-0.442141437401515	-0.627978970514192	-0.61315397088719	-0.496546619578011	-0.0653296609959395	-0.352210674647374	-0.519385628601505	-0.345275050725665	-0.102595696390244	-0.215954653875792	0.445691145631367	0.52012181558936	0.644208819861818	0.55011647044814	0.0627118039826266	0.400153340672094	0.406943937188856	0.347179416696389
11	-0.268157900569119	-0.18973718672686	-0.431539536192048	-0.530806862423447	-0.873297427284119	-0.461821617617022	-0.679325460231906	-0.721261127315734	-0.929922045040395	-0.310658031346672	0.253946201435132	0.214601690246044	0.431711898729375	0.466396797932714	0.782915777851673	0.389597162856701	0.620859269295928	0.619778489943527	0.925276090924085	0.350096309580971	0.0862398355682185	0.19016145160427	-0.508982145919138	-0.71015663004371	-0.565578189193588	-0.585010439442403	-0.0638670248775129	-0.482292766601734	-0.584141481686695	-0.326013792056329	-0.0818740446309085	-0.188351063710234	0.490552395488478	0.693654709024474	0.5500352726851	0.538593151901999	0.0642422645807744	0.423022940471453	0.503814058794672	0.31481335525333
12	-0.282510907812692	-0.205086275681446	-0.554529761215747	-0.416027173636746	-0.711937826991077	-0.430520968602966	-0.70700900798125	-0.716447383386191	-0.880109323477765	-0.39905768747985	0.252358435043789	0.225462943017426	0.586158319460895	0.489013183441955	0.816553745156926	0.356666217731718	0.767843333325354	0.66613423932138	0.971067054626283	0.452789413784819	0.0665828669848569	0.16236287668168	-0.519029472898842	-0.765961841554788	-0.633947623047054	-0.51228888284444	-0.0538924905648799	-0.485319215868048	-0.510685298659635	-0.357334295242404	-0.0745227732950044	-0.169052136044955	0.471323014872989	0.754755715728258	0.596182843221115	0.50342707464773	0.0521797521557332	0.500136825827131	0.532781695929298	0.329076116175552
13	-0.3230842594479	-0.270640110229989	-0.727074106845645	-0.398289017474091	-0.777960493934775	-0.389105140882153	-0.775264286386771	-0.679747621716133	-0.843445742393073	-0.455311326017877	0.276689514543786	0.255872049594212	0.726953321037495	0.540962690289327	0.792660695621909	0.424899343362715	0.81265697079727	0.71639802185681	0.9403177270056	0.423243309986651	0.0578146860986779	0.150098004738942	-0.486710974793817	-0.690374600488426	-0.575494409239259	-0.502039099849213	-0.0425796096845541	-0.547383636775294	-0.439154502986876	-0.349862221037624	-0.05746275656233	-0.15622761866208	0.492108095847194	0.682764743678807	0.527132314194879	0.483670810563246	0.0586988905901157	0.534713985967598	0.513832798420309	0.352006910209404
14	-0.277920027722232	-0.299157603586193	-0.904509085115078	-0.344972862430273	-0.886679055312238	-0.430831810205414	-0.807120035123074	-0.685700059679125	-0.777328257752705	-0.440303358271363	0.293648714281879	0.250498236267555	0.855303543561683	0.568817326983476	1.06909619291757	0.333462083707132	0.921995788163699	0.737696300420636	1.01436451718781	0.385404956586553	0.0515756723438279	0.135832561486412	-0.482509256464048	-0.639044810866807	-0.486913704559607	-0.404465456839338	-0.0505454182187917	-0.558593145662676	-0.428067989030184	-0.374637962937823	-0.0482809749949832	-0.144008329277488	0.56030728410826	0.860844005701136	0.615613289405011	0.646395050026642	0.0428923971475577	0.608753312774667	0.480765989083193	0.39380914028096
15	-0.299362698540017	-0.305208230229661	-0.945410406541012	-0.360190638022208	-0.830813933356373	-0.424209452110315	-0.809720600874653	-0.723243204569753	-0.885192087948163	-0.498119728065918	0.304984871656388	0.23532814673513	0.929507827217907	0.384638109600336	0.922987669855402	0.411456789549316	0.912112692322066	0.73754103720114	0.939959501779615	0.256960991551599	0.048440983671157	0.124711058056966	-0.459468203547665	-0.77441294603176	-0.566080995101891	-0.441464015990748	-0.0566701820033978	-0.543187034799685	-0.499025402764758	-0.407713081238806	-0.0476622666520973	-0.13003973427741	0.576051922776832	0.64132373949792	0.597103572704388	0.454959364502067	0.0404071035310876	0.605137204058356	0.536212636263711	0.398975150294237

___________________________________________________________
ANOVA results for Low Bound DC curve, Model 4, switching period
	
Two-way RM ANOVA	Matching: Both factors				
Alpha	0.05				
					
Source of Variation	% of total variation	P value	P value summary	Significant?	
  Trial Num	80.91	<0.0001	****	Yes	
  Manipulation	1.488	0.0203	*	Yes	
  Interaction: Trial Num x Manipulation	0.5533	0.1274	ns	No	
  Interaction: Trial Num x Subjects	4.294				
  Interaction: Manipulation x Subjects	1.694				
  Subjects	7.702				
					
ANOVA table	SS	DF	MS	F (DFn, DFd)	P value
  Trial Num	92.41	14	6.601	F (14, 126) = 169.6	P<0.0001
  Manipulation	1.699	1	1.699	F (1, 9) = 7.904	P=0.0203
  Interaction: Trial Num x Manipulation	0.632	14	0.04514	F (14, 126) = 1.481	P=0.1274
  Interaction: Trial Num x Subjects	4.904	126	0.03892		
  Interaction: Manipulation x Subjects	1.935	9	0.2149		
  Subjects	8.797	9	0.9775		
  Residual	3.841	126	0.03048		

________________________________________________________________________
Multiple comparison tests for Low Bound DC curve, Model 4, switching period

								
Compare each cell mean with the other cell mean in that row								
								
Number of families	1							
Number of comparisons per family	15							
Alpha	0.05							
								
Sidak's multiple comparisons test	Mean Diff.	95.00% CI of diff.	Significant?	Summary	Adjusted P Value			
								
  Saline - High To Low - CNO - High To Low								
    Row 1	0	-0.233 to 0.233	No	ns	>0.9999			
    Row 2	0.01137	-0.2216 to 0.2444	No	ns	>0.9999			
    Row 3	0.007451	-0.2256 to 0.2405	No	ns	>0.9999			
    Row 4	-0.06991	-0.3029 to 0.1631	No	ns	0.9991			
    Row 5	-0.1524	-0.3854 to 0.08062	No	ns	0.5595			
    Row 6	-0.136	-0.3691 to 0.09697	No	ns	0.7313			
    Row 7	-0.1548	-0.3878 to 0.0782	No	ns	0.5335			
    Row 8	-0.2162	-0.4492 to 0.01681	No	ns	0.0928			
    Row 9	-0.2358	-0.4689 to -0.00283	Yes	*	0.0449			
    Row 10	-0.2234	-0.4564 to 0.00959	No	ns	0.0716			
    Row 11	-0.1847	-0.4177 to 0.04832	No	ns	0.2561			
    Row 12	-0.1694	-0.4024 to 0.06364	No	ns	0.3855			
    Row 13	-0.2214	-0.4544 to 0.01159	No	ns	0.0770			
    Row 14	-0.2617	-0.4947 to -0.0287	Yes	*	0.0158			
    Row 15	-0.2507	-0.4837 to -0.01765	Yes	*	0.0249			
								
								
Test details	Mean 1	Mean 2	Mean Diff.	SE of diff.	N1	N2	t	DF
								
  Saline - High To Low - CNO - High To Low								
    Row 1	1.386	1.386	0	0.07808	10	10	0	126
    Row 2	0.885	0.8736	0.01137	0.07808	10	10	0.1456	126
    Row 3	0.6034	0.596	0.007451	0.07808	10	10	0.09543	126
    Row 4	0.2089	0.2789	-0.06991	0.07808	10	10	0.8954	126
    Row 5	-0.06473	0.08765	-0.1524	0.07808	10	10	1.952	126
    Row 6	-0.1973	-0.06124	-0.136	0.07808	10	10	1.742	126
    Row 7	-0.3218	-0.167	-0.1548	0.07808	10	10	1.983	126
    Row 8	-0.4119	-0.1957	-0.2162	0.07808	10	10	2.769	126
    Row 9	-0.4922	-0.2564	-0.2358	0.07808	10	10	3.021	126
    Row 10	-0.5371	-0.3136	-0.2234	0.07808	10	10	2.862	126
    Row 11	-0.5397	-0.355	-0.1847	0.07808	10	10	2.365	126
    Row 12	-0.5303	-0.361	-0.1694	0.07808	10	10	2.169	126
    Row 13	-0.564	-0.3426	-0.2214	0.07808	10	10	2.836	126
    Row 14	-0.5855	-0.3237	-0.2617	0.07808	10	10	3.352	126
    Row 15	-0.6081	-0.3575	-0.2507	0.07808	10	10	3.21	126
___________________________________________________________
ANOVA results for High Bound DC curve, Model 4, switching period

Two-way RM ANOVA	Matching: Both factors				
Alpha	0.05				
					
Source of Variation	% of total variation	P value	P value summary	Significant?	
  Trial Num	80.96	<0.0001	****	Yes	
  Manip	1.197	0.0356	*	Yes	
  Interaction: Trial Num x Manip	0.5684	0.1365	ns	No	
  Interaction: Trial Num x Subjects	4.303				
  Interaction: Manip x Subjects	1.768				
  Subjects	7.698				
					
ANOVA table	SS	DF	MS	F (DFn, DFd)	P value
  Trial Num	92.54	14	6.61	F (14, 126) = 169.3	P<0.0001
  Manip	1.369	1	1.369	F (1, 9) = 6.095	P=0.0356
  Interaction: Trial Num x Manip	0.6497	14	0.04641	F (14, 126) = 1.458	P=0.1365
  Interaction: Trial Num x Subjects	4.918	126	0.03903		
  Interaction: Manip x Subjects	2.021	9	0.2246		
  Subjects	8.799	9	0.9777		
  Residual	4.01	126	0.03182		
					
________________________________________________________________________
Multiple comparison tests for High Bound DC curve, Model 4, switching period


								
Compare each cell mean with the other cell mean in that row								
								
Number of families	1							
Number of comparisons per family	15							
Alpha	0.05							
								
Sidak's multiple comparisons test	Mean Diff.	95.00% CI of diff.	Significant?	Summary	Adjusted P Value			
								
  Saline - Low To High - CNO - Low To High								
    Row 1	0	-0.2381 to 0.2381	No	ns	>0.9999			
    Row 2	-0.01137	-0.2495 to 0.2267	No	ns	>0.9999			
    Row 3	-0.007451	-0.2455 to 0.2306	No	ns	>0.9999			
    Row 4	0.008712	-0.2294 to 0.2468	No	ns	>0.9999			
    Row 5	0.07007	-0.168 to 0.3082	No	ns	0.9993			
    Row 6	0.1388	-0.09934 to 0.3768	No	ns	0.7338			
    Row 7	0.1829	-0.05524 to 0.421	No	ns	0.3007			
    Row 8	0.1806	-0.05754 to 0.4186	No	ns	0.3195			
    Row 9	0.1619	-0.07618 to 0.4	No	ns	0.4949			
    Row 10	0.1933	-0.04478 to 0.4314	No	ns	0.2246			
    Row 11	0.1747	-0.06343 to 0.4128	No	ns	0.3708			
    Row 12	0.2088	-0.02932 to 0.4469	No	ns	0.1394			
    Row 13	0.2479	0.009847 to 0.486	Yes	*	0.0344			
    Row 14	0.2413	0.003225 to 0.4794	Yes	*	0.0443			
    Row 15	0.2363	-0.001793 to 0.4744	No	ns	0.0534			
								
								
Test details	Mean 1	Mean 2	Mean Diff.	SE of diff.	N1	N2	t	DF
								
  Saline - Low To High - CNO - Low To High								
    Row 1	-1.386	-1.386	0	0.07978	10	10	0	126
    Row 2	-0.885	-0.8736	-0.01137	0.07978	10	10	0.1425	126
    Row 3	-0.6034	-0.596	-0.007451	0.07978	10	10	0.09339	126
    Row 4	-0.2578	-0.2665	0.008712	0.07978	10	10	0.1092	126
    Row 5	-0.004717	-0.07479	0.07007	0.07978	10	10	0.8783	126
    Row 6	0.192	0.05324	0.1388	0.07978	10	10	1.739	126
    Row 7	0.3111	0.1283	0.1829	0.07978	10	10	2.292	126
    Row 8	0.3659	0.1853	0.1806	0.07978	10	10	2.263	126
    Row 9	0.416	0.254	0.1619	0.07978	10	10	2.03	126
    Row 10	0.4992	0.3059	0.1933	0.07978	10	10	2.423	126
    Row 11	0.5055	0.3309	0.1747	0.07978	10	10	2.189	126
    Row 12	0.5584	0.3496	0.2088	0.07978	10	10	2.617	126
    Row 13	0.5911	0.3431	0.2479	0.07978	10	10	3.108	126
    Row 14	0.643	0.4017	0.2413	0.07978	10	10	3.025	126
    Row 15	0.6035	0.3672	0.2363	0.07978	10	10	2.962	126

______________________________________________________________________________________________________________
Mean percent correct for non-reversing stimulus, during stable period (each row contains data from one animal)

Saline	CNO
83.1194	88.95337
89.04904	88.56227
95.43651	92.72051
98.95833	89.58333
96.77258	94.79458
95.89286	87.45238
91.75099	95.25132
96.93878	96.48243
95.62771	94.23701
93.66239	91.67063

____________
Test results

Column B	CNO
vs.	vs.
Column A	Saline
	
Wilcoxon matched-pairs signed rank test	
  P value	0.2324
  Exact or approximate P value?	Exact
  P value summary	ns
  Significantly different (P < 0.05)?	No
  One- or two-tailed P value?	Two-tailed
  Sum of positive, negative ranks	15 , -40
  Sum of signed ranks (W)	-25
  Number of pairs	10
	
Median of differences	
  Median	-1.684
	
How effective was the pairing?	
  rs (Spearman)	0.297
  P value (one tailed)	0.2035
  P value summary	ns
  Was the pairing significantly effective?	No

______________________________________________________________________________________________________________
Mean percent correct for non-reversing stimulus, during switching period (each row contains data from one animal)

Saline	CNO
92.02615	96.0084
92.6101	91.24595
96.77325	97.55485
100	97.02385
97.6911	98.497
95.68455	96.32935
95.80685	97.6601
97.9496	97.2262
98.90155	99.03275
96.37285	91.58665
____________
Test results

Column B	CNO
vs.	vs.
Column A	Saline
	
Wilcoxon matched-pairs signed rank test	
  P value	>0.9999
  Exact or approximate P value?	Exact
  P value summary	ns
  Significantly different (P < 0.05)?	No
  One- or two-tailed P value?	Two-tailed
  Sum of positive, negative ranks	28 , -27
  Sum of signed ranks (W)	1
  Number of pairs	10
	
Median of differences	
  Median	0.388
	
How effective was the pairing?	
  rs (Spearman)	0.6
  P value (one tailed)	0.0367
  P value summary	*
  Was the pairing significantly effective?	Yes

__________________________________________________________
Average block length (each row contains data from one animal)

Saline	CNO
75.6316	75.74475
66.2905	68.3128
68.375	68.3736
60.4028	62.75
65.52575	65.55515
70.3182	68.62855
67.49355	69.53125
62	62.7495
66.8333	65.10715
67.96665	74.93335

____________
Test results

Column B	CNO
vs.	vs.
Column A	Saline
	
Wilcoxon matched-pairs signed rank test	
  P value	0.1309
  Exact or approximate P value?	Exact
  P value summary	ns
  Significantly different (P < 0.05)?	No
  One- or two-tailed P value?	Two-tailed
  Sum of positive, negative ranks	43 , -12
  Sum of signed ranks (W)	31
  Number of pairs	10
	
Median of differences	
  Median	0.4313
	
How effective was the pairing?	
  rs (Spearman)	0.8545
  P value (one tailed)	0.0014
  P value summary	**
  Was the pairing significantly effective?	Yes

__________________________________________________________
Average number of switches per session (each row contains data from one animal)

Saline	CNO
4.4444	3.5556
3.8889	3.8889
3.6667	3.5556
3.5	2.6667
4.6667	4.5556
3.6667	3.4444
3.6667	4.6667
5.6667	5.6667
3.4444	3.7778
4.1111	3.6667
____________
Test results

Column B	CNO
vs.	vs.
Column A	Saline
	
Wilcoxon matched-pairs signed rank test	
  P value	0.3438
  Exact or approximate P value?	Exact
  P value summary	ns
  Significantly different (P < 0.05)?	No
  One- or two-tailed P value?	Two-tailed
  Sum of positive, negative ranks	16 , -36
  Sum of signed ranks (W)	-20
  Number of pairs	10
	
Median of differences	
  Median	-0.1111
	
How effective was the pairing?	
  rs (Spearman)	0.4985
  P value (one tailed)	0.0727
  P value summary	ns
  Was the pairing significantly effective?	No

________________________________________________________________________________________________________________________________________
Decision boundary distance, estimated from psychometric curves after switching period(in cyc/deg, each row contains data from one animal)

Saline	CNO
0.0152561659335212	0.00480270406786602
0.0122864380271328	0.0144810477129351
0.0104172622258709	0.0188157671174219
0.0269788848747637	0.0220830452105801
0.0287632749262437	0.021902783903205
0.0206154167155179	0.00803301578424083
0.0170995534692276	0.0247690205954461
0.0229898738781784	0.0282801474642712
0.0365519941787034	0.0371717216515502
0.0332701934791599	0.0318567117386557
____________
Test results

Column B	CNO
vs.	vs.
Column A	Saline
	
Wilcoxon matched-pairs signed rank test	
  P value	0.7695
  Exact or approximate P value?	Exact
  P value summary	ns
  Significantly different (P < 0.05)?	No
  One- or two-tailed P value?	Two-tailed
  Sum of positive, negative ranks	24 , -31
  Sum of signed ranks (W)	-7
  Number of pairs	10
	
Median of differences	
  Median	-0.0003969
	
How effective was the pairing?	
  rs (Spearman)	0.7212
  P value (one tailed)	0.0117
  P value summary	*
  Was the pairing significantly effective?	Yes


______________________________________________________________________________________________________________________________
Right choice bias difference between different sensory history, during stable period (each row contains data from one animal)

Saline	CNO
2.589044	-0.20819
6.165874	3.721772
5.143908	3.69619
2.167832	8.300248
7.358527	1.502153
11.66679	-3.29531
13.00447	9.034581
2.847986	6.233397
17.08237	25.23871
7.441509	26.17317

_____________
Test results 

Column B	CNO
vs.	vs.
Column A	Saline
	
Wilcoxon matched-pairs signed rank test	
  P value	0.9219
  Exact or approximate P value?	Exact
  P value summary	ns
  Significantly different (P < 0.05)?	No
  One- or two-tailed P value?	Two-tailed
  Sum of positive, negative ranks	29 , -26
  Sum of signed ranks (W)	3
  Number of pairs	10
	
Median of differences	
  Median	-1.946
	
How effective was the pairing?	
  rs (Spearman)	0.3091
  P value (one tailed)	0.1935
  P value summary	ns
  Was the pairing significantly effective?	No

______________________________________________________________________________________________________________________________
Right choice bias difference between different sensory history, during switching period (each row contains data from one animal)

Saline	CNO
10.92642	6.076939
18.25729	4.753368
22.95052	16.1304
21.8222	0.49047
43.15637	28.82578
26.39801	23.69608
26.31782	11.67098
15.77001	31.34279
40.98427	30.10721
28.61856	23.61031
_____________
Test results 

Column B	CNO
vs.	vs.
Column A	Saline
	
Wilcoxon matched-pairs signed rank test	
  P value	0.0645
  Exact or approximate P value?	Exact
  P value summary	ns
  Significantly different (P < 0.05)?	No
  One- or two-tailed P value?	Two-tailed
  Sum of positive, negative ranks	9 , -46
  Sum of signed ranks (W)	-37
  Number of pairs	10
	
Median of differences	
  Median	-8.849
	
How effective was the pairing?	
  rs (Spearman)	0.4545
  P value (one tailed)	0.0956
  P value summary	ns
  Was the pairing significantly effective?	No
