# Supplementary material for: Control of adaptive action selection by secondary motor cortex during flexible visual categorization
Source: eLife. 2020 Jun 24;9:e54474. doi: 10.7554/eLife.54474 (PMC7343391; doi:10.7554/eLife.54474)
Supplement: Figure 4—source data 3. [file elife-54474-fig4-data3.txt]

Figure 4 - Source Data 3

Data related to Parameter Recovery of M2 Saline/CNO sessions.
__________________________________________________________________________________________________________
Model 1, Stable Period, Original ¦Á1 (each row contains data from one animal)

Saline	CNO
0.124011535494523	0.0882580330520658
-0.0372296819293979	-0.0127197877743288
-0.0700768342637919	-0.103316713302463
-0.342059804731515	0.0861816203720035
-0.176203381244838	-0.254749677492638
-0.0599689132153718	-0.17659604215661
-0.169885506234495	-0.21740949692171
0.250360007162715	-0.0439526848590363
-0.248427850331396	-0.489196425524063
0.175827300750654	0.194476085738256


Model 1, Stable Period, Recovered ¦Á1 (each row contains data from one animal)

Saline	CNO
0.0586766460027124	0.0884690496041964
-0.238461664143056	0.205201396583467
-0.23562120139909	-0.0253626923393303
-0.431183371760821	0.322345537265004
-0.224991753868861	-0.319179234349694
-0.060082293321504	-0.169013816262731
-0.345017476887717	-0.241716300480969
0.303616135609774	-0.223479055727786
-0.138622415088091	-0.567013593652775
0.533234516492997	0.368858115860849

_____________________________________
Test results for Recovered Parameters
	
Column B	CNO
vs.	vs.
Column A	Saline
	
Wilcoxon matched-pairs signed rank test	
  P value	>0.9999
  Exact or approximate P value?	Exact
  P value summary	ns
  Significantly different (P < 0.05)?	No
  One- or two-tailed P value?	Two-tailed
  Sum of positive, negative ranks	28 , -27
  Sum of signed ranks (W)	1
  Number of pairs	10
	
Median of differences	
  Median	-0.0322
	
How effective was the pairing?	
  rs (Spearman)	0.04242
  P value (one tailed)	0.4592
  P value summary	ns
  Was the pairing significantly effective?	No
__________________________________________________________________________________________________________
Model 1, Stable Period, Original ¦Á2 (each row contains data from one animal)

Saline	CNO
0.110684281047128	0.339946099060691
0.642696577549826	0.267315399350623
0.534395063550903	0.588958343078407
0.2624921068174	-0.0886315220533671
0.278085907838804	0.547414344404993
0.123044668474944	0.0351059717545136
0.240901039820901	0.0994427132310118
1.43980863447452	0.687528209183159
0.497208065469504	0.327709905062739
0.911874994642401	0.472188366642316

Model 1, Stable Period, Recovered ¦Á2 (each row contains data from one animal)

Saline	CNO
0.0161006442267934	0.281341277718417
0.605727456268564	0.440272143153016
0.23018662318498	0.587723991984493
0.39243727340431	-0.144241344275213
0.112215742936755	0.543043873426372
0.0312534591102571	0.0091693054852392
0.0175604039440626	0.231863657664199
1.49405682318654	0.46083675973318
0.637225409739688	0.468053379928568
1.34864502484637	0.456770714524352
_____________________________________
Test results for Recovered Parameters
	
Column B	CNO
vs.	vs.
Column A	Saline
	
Wilcoxon matched-pairs signed rank test	
  P value	0.6250
  Exact or approximate P value?	Exact
  P value summary	ns
  Significantly different (P < 0.05)?	No
  One- or two-tailed P value?	Two-tailed
  Sum of positive, negative ranks	22 , -33
  Sum of signed ranks (W)	-11
  Number of pairs	10
	
Median of differences	
  Median	-0.09377
	
How effective was the pairing?	
  rs (Spearman)	0.3455
  P value (one tailed)	0.1652
  P value summary	ns
  Was the pairing significantly effective?	No

__________________________________________________________________________________________________________
Model 1, Stable Period, Original ¦Â (each row contains data from one animal)

Saline	CNO
0.0259173521321527	0.0313807698908039
0.0899968994886314	0.126254771244048
0.000544528763968269	0.186484502961658
0.0383506282314232	0.160521226536869
0.117626589814614	0.118411102245732
-0.0325094807809639	-0.109802346562105
0.181950433085434	-0.0466716458572466
0.14350276764387	0.0926667599576332
0.242215986956862	0.203288900220987
0.175155978732152	0.517330812912658

Model 1, Stable Period, Recovered ¦Â (each row contains data from one animal)

Saline	CNO
0.0404150590846909	-0.00465215984041882
0.0746181653725117	0.234278345459084
-0.0465507428042632	0.15279913067485
0.0644886308386184	0.255505104106267
0.119330164499078	0.0838089076723346
-0.0282930940790967	-0.115788353270651
0.163364553728559	-0.0507481773475853
0.1271317814606	0.0769094237325474
0.290430962677335	0.173356041652559
0.224005596659086	0.553740926983851
_____________________________________
Test results for Recovered Parameters
	
Column B	CNO
vs.	vs.
Column A	Saline
	
Wilcoxon matched-pairs signed rank test	
  P value	0.7695
  Exact or approximate P value?	Exact
  P value summary	ns
  Significantly different (P < 0.05)?	No
  One- or two-tailed P value?	Two-tailed
  Sum of positive, negative ranks	31 , -24
  Sum of signed ranks (W)	7
  Number of pairs	10
	
Median of differences	
  Median	-0.04029
	
How effective was the pairing?	
  rs (Spearman)	0.297
  P value (one tailed)	0.2035
  P value summary	ns
  Was the pairing significantly effective?	No

__________________________________________________________________________________________________________
Model 1, Stable Period, Original ¦Ã1 (each row contains data from one animal)

Saline	CNO
3.24690416891015	3.60406692100054
3.66041125913051	3.47903627808908
4.25369058827115	4.21069101264995
6.03126738783521	3.85211649602861
5.43672406206582	4.7560375278073
4.90176089642235	3.78036659727862
4.24352574587797	4.74756515403122
6.08977233633978	5.15713368770663
4.54627288938741	4.37610379314409
4.47621297330754	3.47050410655507

Model 1, Stable Period, Recovered ¦Ã1 (each row contains data from one animal)

Saline	CNO
3.2020121207792	3.5361488569109
3.49894912664721	3.60343915499963
3.86951071849288	4.63826920165837
6.39425326771952	4.17727663668052
4.74899460298289	4.84736331405988
4.98389657451831	3.48663505999233
4.12233710265322	5.13470243125055
6.15238376066056	4.88646201981146
4.86083213739852	4.57192054927873
4.71918910019618	3.48796412018971
_____________________________________
Test results for Recovered Parameters

Column B	CNO
vs.	vs.
Column A	Saline
	
Wilcoxon matched-pairs signed rank test	
  P value	0.3750
  Exact or approximate P value?	Exact
  P value summary	ns
  Significantly different (P < 0.05)?	No
  One- or two-tailed P value?	Two-tailed
  Sum of positive, negative ranks	18 , -37
  Sum of signed ranks (W)	-19
  Number of pairs	10
	
Median of differences	
  Median	-0.09527
	
How effective was the pairing?	
  rs (Spearman)	0.103
  P value (one tailed)	0.3925
  P value summary	ns
  Was the pairing significantly effective?	No

__________________________________________________________________________________________________________
Model 1, Stable Period, Original ¦Ã2 (each row contains data from one animal)

Saline	CNO
0.144171126322482	0.126438171033563
0.413519422073084	0.388508924405434
0.125988701366347	0.654298878050862
0.353556372637152	0.427294885939811
0.713605750419951	0.555772304029654
0.0706561962928921	-0.0160697818954269
0.709902346939906	0.21678646510307
0.351814960735116	0.395220870387911
0.887777958981945	0.969166790881458
0.388408003814219	1.06927407364315

Model 1, Stable Period, Recovered ¦Ã2 (each row contains data from one animal)

Saline	CNO
0.248758046788362	0.0728502853551994
0.481994523177601	0.537059326584108
0.145756122908474	0.612926548233592
0.429783870670815	0.617843680161356
0.65535889327625	0.505091423026741
0.115079440895091	-0.0464873019897219
0.820642825157288	0.240180552443493
0.174235181637261	0.508748638759706
0.994852723872542	0.899686197040451
0.265996069764659	1.06998742236369
_____________________________________
Test results for Recovered Parameters

Column B	CNO
vs.	vs.
Column A	Saline
	
Wilcoxon matched-pairs signed rank test	
  P value	0.6953
  Exact or approximate P value?	Exact
  P value summary	ns
  Significantly different (P < 0.05)?	No
  One- or two-tailed P value?	Two-tailed
  Sum of positive, negative ranks	32 , -23
  Sum of signed ranks (W)	9
  Number of pairs	10
	
Median of differences	
  Median	-0.02005
	
How effective was the pairing?	
  rs (Spearman)	0.297
  P value (one tailed)	0.2035
  P value summary	ns
  Was the pairing significantly effective?	No


__________________________________________________________________________________________________________
Model 1, Switching Period, Original ¦Á1 (each row contains data from one animal)

Saline	CNO
0.00321662045984871	0.473746885637034
-0.194720416852104	0.47537244714394
-0.198040995886694	-0.176571998086992
-0.0222514808660019	0.608810961109263
-0.580422505281754	-0.0877404220933709
-0.409863574265644	0.339290395798091
-0.148774445794279	-0.322272093642966
0.130014805343776	-0.419166837455136
-0.323110613284268	0.124503812615201
-0.07198896900855	0.412278055306911

Model 1, Stable Period, Recovered ¦Á1 (each row contains data from one animal)

Saline	CNO
-0.0527951517160554	0.695586877412237
-0.374128146957773	0.410332190663613
-0.209468800047606	-0.236915192138232
-0.183063815596735	0.633368549094944
-0.668743286222666	-0.169055371001202
-0.306656071197538	0.398668567095501
-0.134713774864437	-0.316753869721157
0.159066320551342	-0.272686559599117
-0.384646755262253	0.150408957489383
-0.125075044285551	0.449629901111691
_____________________________________
Test results for Recovered Parameters

Column B	CNO
vs.	vs.
Column A	Saline
	
Wilcoxon matched-pairs signed rank test	
  P value	0.0273
  Exact or approximate P value?	Exact
  P value summary	*
  Significantly different (P < 0.05)?	Yes
  One- or two-tailed P value?	Two-tailed
  Sum of positive, negative ranks	49 , -6
  Sum of signed ranks (W)	43
  Number of pairs	10
	
Median of differences	
  Median	0.5549
	
How effective was the pairing?	
  rs (Spearman)	0.07879
  P value (one tailed)	0.4191
  P value summary	ns
  Was the pairing significantly effective?	No


__________________________________________________________________________________________________________
Model 1, Switching Period, Original ¦Á2 (each row contains data from one animal)

Saline	CNO
-0.0696169562060661	-0.0953475054318384
0.0370755732265046	0.087769472537396
0.111378706706415	-0.0567237725501658
0.206008435280993	-0.283890334746834
0.326364086826093	0.045548973094767
-0.0696998286643916	-0.432299297417586
0.250897760704755	0.122813201086138
-0.0109180518862347	-0.172251179566556
0.0813059637365103	-0.137134897463986
-0.0279090961329138	0.205020171231458

Model 1, Switching Period, Recovered ¦Á2 (each row contains data from one animal)

Saline	CNO
-0.0454140007232223	-0.293035889561467
0.0101455230045542	0.0883452526333258
0.0665877318433626	-0.290365551187502
0.218417127692991	-0.165226599487421
0.299076180048378	0.0654770316513712
0.138908784473926	-0.643164458375981
0.0942191474126961	-0.0246564682414749
-0.115344329590538	-0.120533313602994
0.186192589367539	0.0124583635124907
0.0472567044371112	0.200703328922949
_____________________________________
Test results for Recovered Parameters

Column B	CNO
vs.	vs.
Column A	Saline
	
Wilcoxon matched-pairs signed rank test	
  P value	0.0273
  Exact or approximate P value?	Exact
  P value summary	*
  Significantly different (P < 0.05)?	Yes
  One- or two-tailed P value?	Two-tailed
  Sum of positive, negative ranks	6 , -49
  Sum of signed ranks (W)	-43
  Number of pairs	10
	
Median of differences	
  Median	-0.2037
	
How effective was the pairing?	
  rs (Spearman)	0.04242
  P value (one tailed)	0.4592
  P value summary	ns
  Was the pairing significantly effective?	No

__________________________________________________________________________________________________________
Model 1, Switching Period, Original ¦Â (each row contains data from one animal)

Saline	CNO
0.330257821686115	0.214432142219459
0.525476033846273	0.0194352727823235
0.0999661963167093	0.271446215985743
0.383404764233356	0.208609314984256
0.360335186360722	0.520998434050106
0.542362971685511	0.317560010314057
0.193164611110143	0.863075447100547
0.269680747357678	0.335820280365474
0.393982202577919	0.250939064678467
0.70043288919399	0.079663690398402

Model 1, Switching Period, Recovered ¦Â (each row contains data from one animal)

Saline	CNO
0.312492607205369	0.323739900178192
0.610884451463508	0.00759954726830076
0.0817309546112869	0.396000564543027
0.442597435322436	0.159355241091172
0.32327726440566	0.596210926043171
0.412768433336913	0.420664183261051
0.24993294776695	0.911666263913284
0.256521283684994	0.224211778767246
0.354669402255517	0.15649510470616
0.605229534145132	0.154072858232689
_____________________________________
Test results for Recovered Parameters

Column B	CNO
vs.	vs.
Column A	Saline
	
Wilcoxon matched-pairs signed rank test	
  P value	0.8457
  Exact or approximate P value?	Exact
  P value summary	ns
  Significantly different (P < 0.05)?	No
  One- or two-tailed P value?	Two-tailed
  Sum of positive, negative ranks	25 , -30
  Sum of signed ranks (W)	-5
  Number of pairs	10
	
Median of differences	
  Median	-0.01221
	
How effective was the pairing?	
  rs (Spearman)	-0.697
  P value (one tailed)	0.0153
  P value summary	*
  Was the pairing significantly effective?	Yes

__________________________________________________________________________________________________________
Model 1, Switching Period, Original ¦Ã1 (each row contains data from one animal)

Saline	CNO
2.32080638058374	3.27327165970913
2.69881466168548	2.31593650196742
3.64058426401931	3.79798566519693
19.1402548771174	4.21081071433224
4.45557590996107	4.63255401052534
3.32715966687445	3.81451365716401
3.55118008156477	3.69037819095125
4.24596113870077	3.50725672881655
5.08250117073672	4.82479965635305
3.55876580848129	2.76824286917258

Model 1, Switching Period, Recovered ¦Ã1 (each row contains data from one animal)

Saline	CNO
2.262178306873	2.99675507805299
2.77834377609463	2.26886740404993
3.37040336499171	3.78195240204795
44.979846787288	4.14002965417012
5.39984960219393	4.67793242510625
3.67876570216006	3.95755966458632
3.37810093089368	3.67825222397415
4.76503560960303	3.34225628565172
5.05986288962705	4.43310762038782
3.69676200821453	2.5842740567204
_____________________________________
Test results for Recovered Parameters

Column B	CNO
vs.	vs.
Column A	Saline
	
Wilcoxon matched-pairs signed rank test	
  P value	0.1602
  Exact or approximate P value?	Exact
  P value summary	ns
  Significantly different (P < 0.05)?	No
  One- or two-tailed P value?	Two-tailed
  Sum of positive, negative ranks	13 , -42
  Sum of signed ranks (W)	-29
  Number of pairs	10
	
Median of differences	
  Median	-0.5681
	
How effective was the pairing?	
  rs (Spearman)	0.697
  P value (one tailed)	0.0153
  P value summary	*
  Was the pairing significantly effective?	Yes

__________________________________________________________________________________________________________
Model 1, Switching Period, Original ¦Ã2 (each row contains data from one animal)

Saline	CNO
0.230170646236604	-0.0771876660028076
0.235299697685787	-0.060064663602492
0.36662957254931	0.384830286811676
0.353648126572062	0.238169269779896
0.815755192911634	0.605179417624465
0.516319914131133	0.453547702505427
0.394399147292527	0.0990844299283567
0.361991341763237	0.524095942210315
0.790063164674324	0.323880076993866
0.57995320516707	-0.0113429267758801

Model 1, Switching Period, Recovered ¦Ã2 (each row contains data from one animal)

Saline	CNO
0.22858408250475	-0.174637841508911
0.273545201169646	-0.0511328506623792
0.396008721275054	0.321821272196939
0.3582409367576	0.206151354698692
0.904568901248758	0.648005805207508
0.398224258832912	0.521824291781384
0.560809151431876	0.0526708389586367
0.383227381281573	0.502348641820676
0.600765020830837	0.243534961860081
0.362968390459704	-0.0377222331319012
_____________________________________
Test results for Recovered Parameters

Column B	CNO
vs.	vs.
Column A	Saline
	
Wilcoxon matched-pairs signed rank test	
  P value	0.0195
  Exact or approximate P value?	Exact
  P value summary	*
  Significantly different (P < 0.05)?	Yes
  One- or two-tailed P value?	Two-tailed
  Sum of positive, negative ranks	5 , -50
  Sum of signed ranks (W)	-45
  Number of pairs	10
	
Median of differences	
  Median	-0.2906
	
How effective was the pairing?	
  rs (Spearman)	0.7333
  P value (one tailed)	0.0101
  P value summary	*
  Was the pairing significantly effective?	Yes


__________________________________________________________________________________________________________
Model 4, Stable Period, Original ¦Â (each row contains data from one animal)

Saline	CNO
-0.014292855431624	-0.0217818448263881
-0.000204661117426931	0.120584767494944
0.0317668742057153	0.165115741746776
0.104387746330424	0.10895499324449
0.139556409967649	0.144537046358729
-0.028606149857221	-0.0596049874056697
0.213461357611906	0.00217310216467111
0.0305283362020176	0.0881986468254487
0.276817273994284	0.306876424290878
-0.0631685966477347	0.294182828173887

Model 4, Stable Period, Recovered ¦Â (each row contains data from one animal)

Saline	CNO
-0.0265241626382002	-0.0450007914733804
-0.0429423364515014	0.0974950898971312
0.0476425827067412	0.0757312538064557
0.0744657015668736	0.0783893114659276
0.140819556968162	0.114304240474178
-0.0713332557856558	-0.000231824370584451
0.223070272413054	0.0332381543953066
-0.0102590624235361	0.0455557138010376
0.201778637239882	0.328922796563272
-0.0954423145017287	0.24644013317723
_____________________________________
Test results for Recovered Parameters

Column B	CNO
vs.	vs.
Column A	Saline
	
Wilcoxon matched-pairs signed rank test	
  P value	0.1934
  Exact or approximate P value?	Exact
  P value summary	ns
  Significantly different (P < 0.05)?	No
  One- or two-tailed P value?	Two-tailed
  Sum of positive, negative ranks	41 , -14
  Sum of signed ranks (W)	27
  Number of pairs	10
	
Median of differences	
  Median	0.04195
	
How effective was the pairing?	
  rs (Spearman)	0.1394
  P value (one tailed)	0.3536
  P value summary	ns
  Was the pairing significantly effective?	No


__________________________________________________________________________________________________________
Model 4, Stable Period, Original ¦Ã1 (each row contains data from one animal)

Saline	CNO
3.20223859806431	3.50735564735495
3.5627237796377	3.45230197275101
4.09786618937082	4.1441119755265
5.6408051401855	3.868504731065
5.49398119529064	4.73734013431476
4.93336154989992	3.76775531050624
4.29584283953871	4.77146184934297
5.71880841797551	4.97077709304055
4.45207393498481	4.41789166040431
4.41581856270468	3.39935957366892

Model 4, Stable Period, Recovered ¦Ã1 (each row contains data from one animal)

Saline	CNO
3.25872567008654	3.50182938232519
3.47683861535941	3.73773791548049
3.94397052879427	3.82497702175733
5.47052257840031	4.05065553099437
5.23832459292957	4.74164179913149
4.78729502268988	3.67213251520523
4.07152463112295	4.55165473252867
5.87669885759582	5.07003799220094
4.19447591401877	4.21047313849537
4.42325716496095	3.22770896259458
_____________________________________
Test results for Recovered Parameters

Column B	CNO
vs.	vs.
Column A	Saline
	
Wilcoxon matched-pairs signed rank test	
  P value	0.1602
  Exact or approximate P value?	Exact
  P value summary	ns
  Significantly different (P < 0.05)?	No
  One- or two-tailed P value?	Two-tailed
  Sum of positive, negative ranks	13 , -42
  Sum of signed ranks (W)	-29
  Number of pairs	10
	
Median of differences	
  Median	-0.3078
	
How effective was the pairing?	
  rs (Spearman)	0.5152
  P value (one tailed)	0.0667
  P value summary	ns
  Was the pairing significantly effective?	No


__________________________________________________________________________________________________________
Model 4, Stable Period, Original ¦Ã2 (each row contains data from one animal)

Saline	CNO
0.119687212458853	0.0972717709777323
0.191893419967344	0.408899272017408
0.226334817864095	0.634938615422925
0.323280962235916	0.351671060363023
0.701532800995365	0.553217837202953
0.0688818432621254	-0.00418113211408358
0.731996411228658	0.214193644908207
0.307582235294938	0.424678100078131
0.883200235558981	0.992688956889821
-0.0278862219574442	0.772917629457168

Model 4, Stable Period, Recovered ¦Ã2 (each row contains data from one animal)

Saline	CNO
0.103423722818881	0.0775973949675808
0.0641563048803412	0.361849550579526
0.227761038582891	0.338199502418922
0.223341086236418	0.30678639265567
0.764118945708607	0.486722375288813
-0.0322790666456123	0.14577913867869
0.784724045837393	0.266860894090115
0.264143902895958	0.309284832842643
0.716745786542317	1.00876826051809
-0.0923499691943267	0.560084263399274
_____________________________________
Test results for Recovered Parameters

Column B	CNO
vs.	vs.
Column A	Saline
	
Wilcoxon matched-pairs signed rank test	
  P value	0.2754
  Exact or approximate P value?	Exact
  P value summary	ns
  Significantly different (P < 0.05)?	No
  One- or two-tailed P value?	Two-tailed
  Sum of positive, negative ranks	39 , -16
  Sum of signed ranks (W)	23
  Number of pairs	10
	
Median of differences	
  Median	0.09694
	
How effective was the pairing?	
  rs (Spearman)	0.103
  P value (one tailed)	0.3925
  P value summary	ns
  Was the pairing significantly effective?	No

__________________________________________________________________________________________________________
Model 4, Switching Period, Original ¦Â (each row contains data from one animal)

Saline	CNO
0.331562954055761	0.288448329723164
0.393383201756877	0.220388512815913
0.0883893526975968	0.254035876408533
0.463813260518781	0.32091992117355
0.483940322155214	0.52311311310617
0.420682805953626	0.438201083912891
0.196275796677017	0.842767554644432
0.25934167054873	0.241578880159728
0.263971533083279	0.294333115838423
0.714865320660248	0.274431548132954

Model 4, Switching Period, Recovered ¦Â (each row contains data from one animal)

Saline	CNO
0.298129472135127	0.322173165021853
0.32111407296995	0.137892759071892
0.0496835311776917	0.322637732387537
0.436417539869731	0.316663764134666
0.401270825487822	0.498848512018766
0.408199628900966	0.506288298469498
0.230809698183185	0.717123161377135
0.242999033228937	0.230186830530616
0.253713061948342	0.317773446875919
0.792143177365853	0.315143868128642
_____________________________________
Test results for Recovered Parameters

Column B	CNO
vs.	vs.
Column A	Saline
	
Wilcoxon matched-pairs signed rank test	
  P value	0.6953
  Exact or approximate P value?	Exact
  P value summary	ns
  Significantly different (P < 0.05)?	No
  One- or two-tailed P value?	Two-tailed
  Sum of positive, negative ranks	32 , -23
  Sum of signed ranks (W)	9
  Number of pairs	10
	
Median of differences	
  Median	0.04405
	
How effective was the pairing?	
  rs (Spearman)	-0.2364
  P value (one tailed)	0.2567
  P value summary	ns
  Was the pairing significantly effective?	No


__________________________________________________________________________________________________________
Model 4, Switching Period, Original ¦Ã1 (each row contains data from one animal)

Saline	CNO
2.35001860656359	3.02962737459407
2.7467305043704	1.99085376798909
3.65211609526906	3.85967279916645
19.3259296159127	3.85159796225348
4.48945968415752	4.67000173221326
3.45041322250781	3.66869271660154
3.47891621806338	3.76246413410528
4.18183025799746	3.66725296957953
5.09788511459998	4.77824861111382
3.5945959669676	2.50791736346732

Model 4, Switching Period, Recovered ¦Ã1 (each row contains data from one animal)

Saline	CNO
2.28889643003468	3.00249788927481
2.77806075949799	1.76158292548946
3.89404723688178	4.1255162303511
37.8009569873357	4.34071760748619
5.10154375898714	5.01885881515181
3.44553414909979	3.81464892066238
3.1294061791007	4.38278865250352
4.25609616775707	3.51892341146167
5.15032717316959	4.77894987999366
3.68678212725579	2.60007541617747
_____________________________________
Test results for Recovered Parameters

Column B	CNO
vs.	vs.
Column A	Saline
	
Wilcoxon matched-pairs signed rank test	
  P value	0.4316
  Exact or approximate P value?	Exact
  P value summary	ns
  Significantly different (P < 0.05)?	No
  One- or two-tailed P value?	Two-tailed
  Sum of positive, negative ranks	19 , -36
  Sum of signed ranks (W)	-17
  Number of pairs	10
	
Median of differences	
  Median	-0.227
	
How effective was the pairing?	
  rs (Spearman)	0.6242
  P value (one tailed)	0.0302
  P value summary	*
  Was the pairing significantly effective?	Yes

__________________________________________________________________________________________________________
Model 4, Switching Period, Original ¦Ã2 (each row contains data from one animal)

Saline	CNO
0.206528465819321	-0.0221797637530381
0.202474149663467	-0.0399806696756066
0.342409166243662	0.298600826774075
0.438051909265542	0.453933793992928
0.783792714012463	0.607051335179124
0.349242353432389	0.459076630165137
0.391045398886974	0.092573324361141
0.414180276659953	0.298845489327744
0.547848633680939	0.315123197978425
0.558860956789496	0.226479324098977

Model 4, Switching Period, Recovered ¦Ã2 (each row contains data from one animal)

Saline	CNO
0.210535790847519	-0.163769515315623
0.229209273654258	0.067419243564818
0.408430172771268	0.387224728021515
0.429756190597444	0.510287436270999
0.820440920617093	0.712594001147673
0.352420194852669	0.516310969145346
0.332565828888173	0.165682509987041
0.38334890976858	0.243780302731095
0.521896218154377	0.273439041918809
0.629187480413301	0.107835215193006
_____________________________________
Test results for Recovered Parameters

Column B	CNO
vs.	vs.
Column A	Saline
	
Wilcoxon matched-pairs signed rank test	
  P value	0.0488
  Exact or approximate P value?	Exact
  P value summary	*
  Significantly different (P < 0.05)?	Yes
  One- or two-tailed P value?	Two-tailed
  Sum of positive, negative ranks	8 , -47
  Sum of signed ranks (W)	-39
  Number of pairs	10
	
Median of differences	
  Median	-0.1507
	
How effective was the pairing?	
  rs (Spearman)	0.5879
  P value (one tailed)	0.0403
  P value summary	*
  Was the pairing significantly effective?	Yes
