# Supplementary material for: Control of adaptive action selection by secondary motor cortex during flexible visual categorization
Source: eLife. 2020 Jun 24;9:e54474. doi: 10.7554/eLife.54474 (PMC7343391; doi:10.7554/eLife.54474)
Supplement: Figure 5—source data 1. [file elife-54474-fig5-data1.txt]

Figure 5 - Source Data 1
Data related to electrophysiology recording in M2.
_____________________________________________________________________________________________________________
Linear model: stimulus parameter vs boundary parameter(each row contains data from one unit)
Stimulus SF parameter (Ks)	Boundary SF parameter(Kb)
0.0634249376956423	-0.0392851583111568
3.24255060802305e-017	1.47079699110592e-016
-0.00230899489127031	-0.0531455952450142
-0.0240682018994817	-0.0948758069165777
-0.0303636996300114	0.0738690053787449
3.4853567932548e-016	-3.10684314856194e-016
-0.0628372655199099	0.00751050858504446
2.01095206008626e-016	-4.8011678937198e-017
-0.0449251864067823	0.0393167632598998
-0.258364079746294	-0.0100627302488817
0.10883844952684	-0.0568021310062033
-0.114426045312279	-0.0202055780137323
-0.0466130270823216	0.0363165716747047
-0.0204510927599987	0.0735172182849869
0.0922899605064957	-0.0478671622033715
-1.43533008783854e-016	1.52550414060581e-016
0.112563595705331	-0.0879915769300397
2.73022695695319e-017	6.44520465108313e-017
0.202207212515547	-0.0576533492109938
6.56441940968375e-017	-3.10953266867198e-017
4.22553844756025e-017	3.11442174069713e-017
1.65015467895983e-017	-3.40895863791586e-017
2.52628837957108e-017	5.66794719822095e-017
5.87669630822959e-017	-7.85436682951536e-017
-0.0349238447531236	0.0189240198306481
-3.41271456853921e-017	7.83261666731023e-017
0.184672209025222	-0.12013854101105
-0.0643667527459401	0.0749377185400716
0.0705465563943621	-0.0310925660210955
-2.23142201248143e-017	6.00692141176104e-017
-2.37727096907669e-018	-2.17601161309737e-017
3.09038189762445e-017	1.13411547320912e-019
7.38186797756047e-018	2.65432740381986e-018
-2.24013693791819e-017	9.83761840120088e-017
-3.34884454301215e-018	-1.08537422248977e-016
4.0954306018563e-018	-7.96424133421877e-017
-1.01935055230957e-016	-1.41616508297005e-016
-1.41172843189458e-017	-1.72560069729801e-016
3.49428045381339e-017	1.29419194010447e-018
-0.0252597154829268	0.00487129125761227
6.45662594800428e-017	2.61292292678803e-017
9.10156285715747e-018	3.1958495170532e-017
-9.68950752397038e-018	-9.15282449829684e-017
-0.00495663371223379	-0.0306841594277865
3.66470816822338e-017	1.254485328972e-017
-0.0578625979354028	0.0267599655361771
-0.150466783079421	0.12232922598896
1.01495790603911e-016	1.7228018520684e-016
-5.58517211763336e-017	6.17080886564202e-017
2.37089901854725e-017	-1.3832631594395e-016
-5.35821586051004e-017	7.27217866690867e-017
4.13844555940671e-017	-7.68588288951217e-017
-4.58504729753413e-017	-4.46758725131599e-017
-0.212602299574475	0.273393409462326
-0.1475605641372	0.180201380318344
-0.014972678069501	-0.00834274274837393
8.00043643469689e-017	-8.43232336465539e-019
-0.0968108860165956	0.0864728180235584
-9.66389887897169e-017	9.5323528447604e-018
-0.144723205935227	0.0625021667205491
3.45179849787143e-017	-8.13009111424944e-017
0.0510153668974371	0.0907783978718445
1.58434043654332e-017	1.08976550837327e-016
6.76269741067354e-018	-1.37434549532774e-016
-0.272668708035014	0.152300326619575
-0.119372109020668	0.0785767863248399
-4.15426418215582e-017	-5.76881371061359e-017
0.0286575942835588	-0.00459592863810017
-3.1965974858606e-018	-2.87691804771466e-018
-0.0267276779439968	-0.00931894963781962
0.164579400945812	-0.108849941266265
-0.115002880161383	0.133515037361585
4.792373769679e-017	5.25392292918808e-017
0.0374749426352523	-0.0303431915251494
-2.09279419428576e-017	-4.45414228975563e-017
-0.0568824865163745	0.0344843547464983
-1.1393609724755e-017	3.01334745990149e-017
-0.241866061609605	0.124187302180016
0.358330486482826	-0.163966802926605
2.68581496947974e-017	-2.04508518217096e-016
3.39120122615972e-017	-2.53747096539972e-017
6.23470786960776e-017	-2.60794822738037e-017
0.217785761773344	-0.0524606386626957
-0.207115694863213	0.0726577143586207
3.81215620636655e-017	-5.46434277513478e-017
0.0896931367116475	-0.0456732799631287
0.0705494988240218	-0.00686306036533134
-0.0364716086460203	0.00782796139852245
0.113145124828057	0.0189498220866508
0.028266548396898	0.060511535136121
-0.0850199765150161	0.0359727430687494
0.279079954910358	-0.129001179440084
-0.269352278237971	0.221266717248134
0.0912903374418432	-0.035588634438897
-9.11101964888599e-017	-5.35376069868931e-017
-0.0438683387324858	-0.0102557005577327
6.19093520493044e-017	-6.07057309685889e-017
-0.0480082268064076	0.00953171105195823
-0.0023952425586164	-0.0147636680147325
0.0880798207641402	-0.0409557300372006
3.00783296871465e-016	-1.7152453382437e-016
-0.07197485131672	0.0509457691129899
-3.43036514738291e-017	-8.1625334574135e-018
-0.498419594355892	0.0666690751516888
-1.35416480969831e-016	8.66370286336107e-017
-2.94781539634716e-017	1.02760598639532e-017
0	-3.39053247515696e-017
0.038639787096255	0.0881834029666287
-3.0132038326833e-017	-5.91288071131017e-017
-0.344900018869685	0.0236042469284866
5.75332874616149e-017	-4.45436994977695e-017
-0.103473798052453	0.111150571212645
0.0399104365108578	-0.00293930807629331
-1.04965609094455e-016	-1.166521568003e-016
0.139517382266971	-0.128942888092434
0.0268987270999343	-0.0582578969905087
-0.109956845227009	0.0314530470724009
-0.163803549608396	0.00281360152344305
-0.0904113567779343	0.0381846035728647
-0.447044769786421	0.266820044054551
-0.0146468907139486	-0.0173410737911951
-0.00634887128846001	-0.0737378812352962
0.281524720445896	-0.082367565418226
0.053954665666629	-0.0788383807982524
0.185824752221774	-0.240711171398364
0.133411719237439	-0.0570317925028492
0.0833922390595902	0.155550761923853
0.210008580726324	-0.0707476454841801
-0.147880995257559	0.20431719009286
-0.247661083221443	0.0777572973172242
3.07461042684414e-018	1.23840899054881e-017
-0.414258727826799	0.217784999727645
0.0285414178460447	-0.0679649918782587
-0.0197445033671149	0.0492496400099605
0.0839514269349098	-0.0258872902895905
6.43093254329624e-017	-1.11102000056493e-016
-0.0357735274973035	-0.0431059244930548
-0.0159607055492295	-0.0708617874737252
0.0244752153628842	-0.086539848292155
1.03060005337199e-017	-2.24403112830514e-017
0.0450538923239466	-0.0197908734233494
-0.0227559791161958	0.010965938009253
0.0708078478041034	-0.00500407670183967
-0.0624441454220931	-0.0204122866012385
-0.000330305229447402	0.023159749421858
-0.0973495904836455	0.0730420037472857
0.306778171774367	-0.0931211375187943
0.0795602163135153	0.00883363398799864
-0.0120014848312797	0.099917188282199
-4.97102441834161e-017	6.37293962277016e-017
0.0165792169409217	0.00529856027410096
-8.00319732821185e-017	-2.16082572509787e-018
-4.53910536959601e-017	2.47634484865045e-016
0.259352700848889	-0.17067141283286
2.33749031246387e-017	-9.20672467805101e-017
0.0288295524221822	0.0266282601039701
-6.27245768539588e-017	-1.85063037069878e-016
1.2582958795877e-016	-8.18600422834049e-016
0.271983615587215	-0.115416415458541
-7.28907804672867e-017	4.20742594435008e-017
0.157614504732456	-0.0195168357670224
2.34715991696128e-016	-1.25915668966045e-016
4.95113088666127e-017	-1.25157969957431e-016
4.75297473552993e-017	5.21221938975733e-017
-0.0306107720127793	0.00692095804985854
-2.55046777395397e-016	-1.99559190507566e-016
-2.81904171814918e-017	-3.24598435488455e-016
0.0479639012692231	-0.141992248384094
0.269597902900439	-0.135590976282374
0.0302942697559119	-0.0123367786877651
1.37166879931153e-016	-9.44896711210421e-017
0.130258006478036	-0.0695296854592485
0.112592706026566	-0.0577688121219476
0.0780817535797117	-0.0258752529144239
-1.99989027861743e-017	-5.14480260088691e-018
0.13122269492474	-0.0741268047393538
-0.0189841424617482	-0.13419660675894
0.17106250899517	0.0126026706104884
-5.94506232923895e-017	-2.72064806433521e-017
2.72959852151249e-016	2.7756574339723e-016
1.02952342968933e-016	-3.15828380503687e-016
5.34636402198881e-017	-2.73978102850655e-016
0.240781260774584	-0.16538822684588
0.203969983771942	0.0587896589547304
0.118620306672891	-0.0495797459870017
-0.0147650210093585	0.0056571777291078
6.16767555191913e-017	1.6401546709334e-017
0.0705000262163961	-0.0589226976868064
-0.0597760591824509	-0.171525122836092
-1.78734698724788e-017	9.26592112579929e-018
0.164773416562819	-0.0731643745867364
0.0280253098806753	0.0539560215191998
-0.0253110894577957	-0.0122645043966303
0.0542533901145127	0.00441558785974008
0.352407610310458	-0.12975381429774
0.0327742866063164	-0.0195286685097146
-1.27289635798147e-016	1.78458217191534e-016
9.90526519841951e-017	-6.5786093137942e-018
0.0727092222561394	-0.0145175849714354
-7.50220246808597e-017	5.64935531560745e-017
-0.0621252193170451	-0.00957892743340314
-0.0346424233138348	0.0138414918659731
-0.0421401744156611	0.00887485463094188
-1.64314485568548e-017	1.58350402282861e-017
0.0705491088511571	-0.0430313054279715
-0.127076711849145	-0.0613071957157738
-3.52010569416877e-017	2.03457185923871e-017
-6.5622620848863e-017	-9.55845845565133e-018
-0.0383734956514718	-0.00916993635651063
0.0179806697152441	-0.00391749570525323
-4.05442586776057e-017	-1.73421787454268e-018
8.32412712387158e-017	2.50243108436751e-017
-0.00555272104204022	0.0433995104924851
-2.39638113531386e-017	6.0485769772738e-017
-0.057733423282476	0.0628008972607377
-3.49307122048214e-017	7.79094317194117e-017
0.204814438319421	-0.0780118819805804
1.74100476069652e-017	-6.0743307395466e-019
0.280802256984557	-0.102341770229315
-1.06655963391065e-017	6.84553041867473e-017
0.0863149701693252	-0.0744919003805269
0.0157588669213423	0.0493829503239403
0.112844386303665	-0.0171480430337368
0.0719851411207998	-0.0234972757102274
-0.169466311399879	0.0981133324695476
0.0792836652277387	0.0507310202098034
7.59307598479886e-017	1.15328992497558e-016
0.452061407854614	-0.0977044677295406
0.0914500766864631	-0.106984919347045
7.97283967105376e-017	9.3218570648129e-017
1.44269835650679e-017	-7.50682345719762e-017
0.0537654629611371	0.0345143191635603
0.0779302500439229	0.0497877854285765
0.00315186656591308	0.0524271414581837
0.0236401024301452	0.0102533902792657
0.0901730355573379	0.0474917995006016
0.0596214172251737	-0.0417878675307737
8.27612128903179e-017	-4.06965268923719e-017
0.0677045671496487	-0.0152090726292328
0.154882022976518	-0.0394581254207175
0.0563755931966338	-0.0207723904287626
0.00346790582666937	-0.0220200053195082
0.0716590713704201	0.000515945980194012
-0.0287721692687944	-0.000774409297014672
-0.0113110691059679	-0.0627809478128541
1.87148656849668e-017	-1.52782157355943e-016
0.126533855209775	-0.00625749542508194
0.111203335784784	-0.0355592268066468
-6.38516497229846e-017	-2.89622089802464e-017
-9.03632909693218e-017	-1.52194324872158e-017
-2.42911216080709e-017	1.48693306502699e-016
-0.0442624695542716	0.00575498618117754
-0.148583205240149	0.0564686740162508
-0.025996213899668	-0.0268000954069221
-0.200479666802676	0.0783842741313654
-0.315839006925769	0.170273046878162
0.0692694993566951	-0.0162590933258312
0.0505179314287733	0.000581738291922406
-0.00075210003544854	-0.0194119783116445
-0.0458794511466125	0.0882001617873305
-3.08954185061727e-017	6.01188724609785e-017
-3.60433480271452e-017	1.56380403824612e-016
0.0179747593951591	0.0499490795905309
0.112837982617815	-0.0612672381327026
-0.644328055312999	0.143604338142902
0.330630830293066	-0.134025304243108
0.126561455877577	-0.0404486709836276
0.0172722312688998	-0.0296471689196156
-0.180644432946954	0.0685048382033859
0.396737501482264	-0.140652020112999
-0.393365296139433	0.299125533426622
0.0358770247704211	-0.00531731028585451
-0.448862379042873	0.125363149065697
-0.111998345268695	0.0652734901169927
-0.179703581579547	0.075285857358897
4.81831532260249e-017	-2.08421392860584e-017
-0.174859687093788	0.0761567737016795
0.0137133269511407	-0.0217334884928846
-0.111885673499863	0.0914778059369605
-0.450734268275244	0.271509133301978
0.394920134857125	-0.165014381175833
-0.142401480989631	0.084181437881512
0.0251198007871423	-0.0054374895018217
-0.121575155097245	-0.00163851726168483
-4.74625343218766e-017	1.44598856538517e-017
-0.0787168664591145	0.0183679120905222
-0.223462382444965	0.0912900110015999
0.0316393996755142	0.00304237597370611
0.237564172193206	-0.127141465013178
0.131728470644399	-0.0268609336185457
-1.99992605441637e-017	3.48464113465002e-018
-0.0374862885051353	0.0413620825984413
-0.101403636275073	-0.0856577304073297
-0.135773851879475	0.0708767686707657
-0.213592143143715	0.0322212936917696
0.0574953134935431	0.00293656820410707
0.0741935600906236	0.117480276837968
0.190683820930711	-0.122735041637395
-0.0132927005831884	0.00136070209173243
3.91081703241945e-017	2.70500362570925e-017
1.50537455511309e-017	8.18962041042302e-017
-0.0585757904391786	0.0400000947559799
0.204123654524178	-0.0467306079687911
-0.193969064372116	0.10477057441497
-0.00800774857477156	-0.0192846236620142
0.0635178274242789	-0.0355595567663264
-9.04087108519069e-017	-1.69658666713906e-016
0.121592284017692	0.037811912551774
0.058833850936121	-0.00684065588603784
-0.000506260696352345	0.0198339362210256
0.0226309181270961	0.0485546537106288
0.102822930492207	-0.156442831631118
0.074788762998383	-0.0452495978339863
0.219294742875215	-0.0496788318078697
0.136306523212263	-0.130810314739755
-4.33144166056184e-017	-6.16541337949663e-019
0.377840707625325	-0.199875906505391
-2.10382153475451e-017	-1.92131556838965e-017
0.257842357790873	-0.0958974955503052
0.248095727025072	-0.280599040296503
0.20912265594588	-0.081173635539049
0.156264741915453	-0.0444773237709488
-0.0782693187141954	0.0854693033465215
-3.89002328061224e-017	-2.2039240465398e-017
4.71994916835285e-017	-2.74300905855156e-017
0.0610654691958124	0.0117383059295033
-0.338603122751637	0.22035246400906
0.626003517306952	-0.22153134220475
-0.0477023872218584	0.0157942724642812
0.282474481502758	-0.0911509509522432
1.05475987332032e-018	7.53021674006365e-017
0.179658337594021	-0.105421208529079
6.96266922995569e-017	1.26022146809593e-017
2.42582101785579e-017	-4.1411997869833e-017
4.36892856480273e-018	5.43211694307712e-019
-0.817741682215037	0.350708756252142
1.48983973667889e-017	1.5560303562839e-016
-1.94164716441064e-017	6.50855721165967e-017
-0.00530295725361787	0.00403365319708127
0.412658795436188	-0.2029864623769
-0.85559042930149	0.413795293254922
-4.31415020048852e-017	9.43320955176846e-017
6.76741432418684e-017	-1.33864550943024e-017
-0.0501494381462063	0.0642706928227878
-0.00494161651083703	0.0104985426020221
-0.0661034942281748	-0.0109697130925958
5.92310298250416e-017	-6.80739210579447e-017
0.40379585959973	-0.155341628534116
2.42775679409909e-017	-6.4052517765884e-017
-0.00535421035543303	-0.00262316434516471
-0.0972541033981914	0.0612348652195309
-1.8168641082698e-017	-3.22555678370839e-017
-0.0263158539353991	-0.0289860052530736
2.11109877678516e-017	-2.45795172700871e-017
-1.42603639164931e-016	2.26817523672844e-017
-0.0227024712293805	0.0466600633208337
-0.336623869599902	0.208247682467193
-0.219093264165552	0.12476640984864
4.9239210029051e-017	6.56593128500315e-018
-1.44237666188113e-016	6.0746607613493e-017
-0.0512748130256456	0.0168307563543186
-1.13875581500321e-017	1.22761230329434e-017
-8.33364615913509e-017	-6.0476077364058e-019
-0.0530167774272903	0.0141424874751568
-0.0275918647963339	-0.000119177645826374
-0.206770779470462	0.108714650090505
0.000444447347441121	-0.114161433865242
-0.870739063309565	0.45682548972019
8.06899275668554e-017	2.01545309171037e-017
-3.33215309494872e-017	5.18929673444629e-017
1.67372911181298e-017	-7.55088336451191e-018
-0.18158766955856	0.180297770947697
0.143297724102544	-0.0474446900540812
0.0611916334405328	0.0164514606430156
1.31418638310104e-016	1.63858343371013e-017
3.02086645036322e-017	-9.4983505813015e-017
-0.761058040814682	0.190847478864558
-0.0146036305310564	0.0280523196412382
1.04025754757434e-016	7.13567381219825e-018
-0.0961624903962742	0.0369498307461781
-0.00338803053341651	-0.0517408096633735
-0.141087240886434	0.106665922484558
-0.224672664518618	0.24307083365271
-0.0699319817901322	0.0233680046466509
0.185129835220357	0.0290076493138767
-1.38715972824452e-016	7.08340091755885e-017
-0.00872093670872198	0.0415675845148488
0.116399794681427	-0.0543527592578155
-0.0405811427667485	0.0992803061530398
-0.294268641209568	0.172006937547687
0.00650918840315445	0.0580125415767104
4.99603722987422e-017	1.17576900476875e-017
3.95717436857573e-017	-1.49266762079153e-016
2.37870912937939e-017	3.47090651173821e-017
-0.257564365172035	0.163297563150051
-4.05398391234225e-017	2.33542545695604e-017
-1.50259884528914e-016	5.33443938907926e-017
_________________________
Linear regression results
Best-fit values ¡À SE
Slope	-0.4254 ¡À 0.01471
Y-intercept	0.003937 ¡À 0.002349
X-intercept	0.009254
1/slope	-2.35
95% Confidence Intervals
Slope	-0.4544 to -0.3965
Y-intercept	-0.0006818 to 0.008556
X-intercept	-0.001601 to 0.02022
Goodness of Fit
R square	0.6791
Sy.x	0.0468
Is slope significantly non-zero?
F	836.1
DFn, DFd	1, 395
P value	<0.0001
Deviation from zero?	Significant
Runs test
Points above line	130
Points below line	267
Number of runs	131
P value (runs test)	<0.0001
Deviation from linearity	Significant
Equation	Y = -0.4254*X + 0.003937
Data
Number of X values	397
Maximum number of Y replicates	1
Total number of values	397
Number of missing values	0
_____________________________________________________________________________________________________________
L/R choice ROC preference for reversing stimulus, correct vs wrong, during stable period (each row contains data from one unit)
Correct	Wrong
0.0315348608031534	0.216435185185185
0.0873374788015828	-0.3875
-0.0677451971688574	-0.0384615384615386
-0.0879166666666666	0.0748663101604279
0.209216589861751	-0.0818181818181817
0.0794382269036646	-0.171957671957672
0.0259042033235581	-0.164705882352941
-0.158901960784314	0.122153209109731
0.0958148760330579	-0.0185983827493261
-0.078888888888889	-0.0748663101604278
0.129600752456622	0.0311320754716982
-0.149859943977591	-0.203703703703704
-0.144444444444445	-0.0428571428571429
-0.0492822966507177	-0.174040338321405
-0.144644719201549	-0.209677419354839
-0.429361268732722	-0.738562091503268
-0.0165362731152204	-0.0992647058823529
-0.0228104759222755	-0.383333333333333
0.0175268817204299	0.16358024691358
0.159200802846456	-0.323863636363636
0.0432745474652232	0.0178571428571428
0.0737425404944587	-0.115196078431373
0.0322429906542054	-0.108796296296296
-0.0955620343375446	0.075
-0.133782931710393	-0.183414634146342
-0.0101332199546486	-0.190277777777778
-0.01863562326339	0.0409982174688057
-0.0412050534499515	0.0638528138528138
-0.123034188034188	-0.114814814814815
-0.0497196193398726	0.152157738095238
-0.524593128390597	-0.190283400809717
0.0728446810921037	0.124223602484472
0.0698236349143084	0.239825581395349
-0.359970238095238	-0.125730994152047
0.185624865098209	0.0865384615384617
-0.145868945868946	0.289256198347107
0.0295351569055211	-0.0175515577007459
-0.00610500610500608	-0.0495867768595042
0.000325203252032669	0.320802005012531
0.00854700854700852	-0.0826446280991736
0.175213675213675	0.388429752066116
0.114754998901341	0.155833333333334
0.121489621489622	-0.00826446280991733
-0.166431261770245	0.0104463437796771
0.205056179775281	0.0889423076923077
0.215010141987829	0.0972222222222221
-0.144269776876268	-0.00462962962962976
0.187802582033351	0.44421906693712
0.0444972717699992	0.0409165302782324
0.00661091198725616	0.098014888337469
0.0251284342193434	0.0643753409710857
-0.116159738231576	0.338235294117647
-0.126431850358231	-0.378787878787879
-0.0744212203580468	0.0946291560102301
0.197015197015197	0.213250517598344
0.0459677419354838	-0.0232007575757576
0.00889010089991826	0.0212355212355213
-0.054160125588697	-0.36
0.00768676435263016	0.00192554557124547
0.0775713794289645	-0.192307692307692
-0.000621166239614945	-0.226475279106858
0.0418207551476966	0.127134724857685
-0.144936708860759	-0.184313725490196
0.0753027607185903	-0.0379310344827586
0.0297748729121279	0.0166666666666666
0.14960058097313	0.0944444444444446
-0.0651014918072879	-0.373724489795918
-0.221463414634146	0.118055555555555
0.0934959349593494	-0.166666666666667
0.0596747967479674	0.0138888888888888
-0.0510785510785511	0.180397727272727
0.11448123620309	0.159371492704826
0.16986848116179	-0.111983254840398
-0.0222115384615385	0.111111111111111
0.0375302663438257	0.0859375
-0.344656172328086	-0.139880952380952
0.238451528952505	-0.240196078431373
-0.288485607008761	-0.252860411899313
-0.225604611923509	-0.246063877642825
-0.116102564102564	0.223684210526316
-0.406542617046819	-0.0829493087557605
-0.0774505849132714	-0.20703125
0.0433566433566435	0.290909090909091
0.0751334858886346	-0.161904761904762
0.0681372549019608	0.101307189542484
-0.178168402777778	-0.0357142857142857
0.243589743589744	-0.166666666666667
-0.0659508569068759	-0.0613756613756614
-0.120470383275261	-0.380378096479791
0.0723099256033388	-0.0478260869565217
0.0488704980842911	-0.161938074880166
-0.0239285714285715	0.141666666666667
0.0736509991101042	0.150943396226415
0.0884609598315027	0.20368558382257
0.159750439929611	-0.087962962962963
0.0853781512605043	-0.00263157894736832
0.358111380145278	-0.215686274509804
-0.63764789881681	-0.560047562425684
0.426204284530714	0.0451680672268908
-0.00313052946781001	-0.0126811594202898
-0.242066514343742	-0.130434782608696
-0.0458984375	-0.00555555555555554
0.116138763197587	0.189075630252101
0.0186136071887035	-0.506410256410256
-0.0499735589635113	0.125
-0.0302738553701327	-0.34775641025641
-0.0264945652173914	-0.379084967320261
0.21989247311828	0.1875
-0.231182795698925	-0.152777777777778
-0.437956989247312	-0.286111111111111
0.136894409937888	-0.0551724137931033
-0.147018633540373	-0.105747126436782
-0.0470807453416149	-0.245977011494253
_________________________
Linear regression results
Best-fit values ¡À SE
Slope	0.4313 ¡À 0.107
Y-intercept	-0.03748 ¡À 0.01806
X-intercept	0.08692
1/slope	2.319
95% Confidence Intervals
Slope	0.2192 to 0.6433
Y-intercept	-0.07327 to -0.001701
X-intercept	0.003754 to 0.2355
Goodness of Fit
R square	0.1276
Sy.x	0.1911
Is slope significantly non-zero?
F	16.24
DFn, DFd	1, 111
P value	0.0001
Deviation from zero?	Significant
Equation	Y = 0.4313*X - 0.03748
Data
Number of X values	113
Maximum number of Y replicates	1
Total number of values	113
Number of missing values	0
___________________________________________________________________________________________________________________________________
L/R choice ROC preference for reversing stimulus, correct vs wrong, during switching period (each row contains data from one unit)
Correct	Wrong
0.0735236985236984	0.0511006289308176
0.0583768391077362	0.0341880341880343
-0.0916808149405772	0.154761904761905
-0.324074074074074	0.00763775231860331
-0.095108695652174	-0.0470219435736677
0.0730670103092783	0.0527083333333334
0.149174528301887	-0.0846808510638297
-0.193977591036415	-0.118598382749326
0.0601390618513906	0.0178209214720371
0.124183006535948	0.0841750841750841
0.294918699186992	-0.0324731691919192
-0.024561403508772	-0.0813343328335832
0.0383522727272727	-0.0942472460220318
-0.00418351694324359	0.0843873839639542
-0.320019772614928	0.0693877551020408
-0.493157894736842	-0.293583535108959
-0.283709273182957	-0.0366071428571428
-0.327248140635565	0.326331967213115
0.0978070175438597	0.0845194747875979
0.0909677419354837	0.054967666078777
0.022361921867984	-0.0478957436633189
-0.185603715170279	-0.0613201231757934
-0.0724702380952381	0.0186948853615521
0.00654372397382508	-0.0518707482993196
0.0496832691591107	0.0728349964362083
-0.00402328368430061	0.0982860034153439
-0.0441887226697353	-0.0252595155709343
0.172843137254902	-0.105793867261757
0.0455101327742837	-0.10139137622262
0.209858244973967	-0.173982035928144
-0.56516290726817	-0.198462613556953
0.130024813895782	-0.119283602851678
0.200651544401544	0.112841974734558
-0.423689255647245	0.100699300699301
-0.088749799390146	0.0331032869341443
0.42436974789916	-0.248716067498166
0.0227252747252749	0.0420324324324324
0.0851612903225807	0.201183431952663
-0.122065727699531	-0.0112101178499568
0.0851612903225807	0.0769230769230769
0.349677419354839	0.252465483234714
0.0634825700615176	0.0198504539789923
-0.140645161290323	0.229783037475345
0.0841482243952649	-0.0703801945181255
0.246188594014681	0.255712505193186
0.028957528957529	0.167349726775956
-0.0376447876447876	0.198428961748634
0.229626143087682	0.196096259926047
0.00866779724891642	0.0623332977701909
0.0880507898118057	-0.10096522138808
0.14392312040701	-0.0264589779152886
0.0140007671653239	-0.0668934240362813
-0.0687358276643991	-0.286248752909877
-0.0799627213420316	0.0136214520039939
0.09864422627396	0.0936859750419072
-0.102319376026273	0.000705687007056977
0.0594772403982931	0.0878636016995316
-0.0940288263555251	0.38719512195122
-0.0355903950984366	-0.0187475733540408
0.0278293135435992	0.122920203735144
-0.189213635592741	0.0132661379974803
-0.00502645502645494	0.0798326502732241
0.035649232370544	-0.0526727509778356
0.145938173975557	-0.0927390366642703
0.0901771336553945	0.113839285714286
0.201690821256039	0.0483630952380951
-0.182552800734619	-0.0941470054446461
-0.239950525664811	0.363846153846154
0.0166975881261595	-0.0797435897435899
0.164811379097094	0.0264102564102564
-0.0944084836799339	0.0409793297210517
0.0983558994197291	0.057648689516129
0.112739363339696	0.049235832041262
0.0373469387755101	-0.0178236397748592
-0.0327272727272727	-0.0464778503994191
-0.414871794871795	0.017641129032258
-0.0024390243902439	-0.0332132853141257
-0.288296192314441	-0.279270315091211
-0.187953216374269	-0.16843717102115
-0.275670675300648	-0.00726392251815988
-0.573820545651532	0.0242339359986419
-0.169550173010381	0.052118171683389
0.0640000000000001	-0.166666666666667
0.123107307439105	-0.184636118598383
0.0884615384615384	-0.0976535541752932
-0.114965986394558	-0.135837245696401
-0.0813397129186603	0.207580174927114
-0.0397910731244064	-0.0224766751484309
-0.304022530723714	-0.142830060934326
-0.0235919523504646	0.0561784351145038
-0.0160589986347054	0.0833701622577183
-0.0298913043478262	0.200293470286133
0.106013808139535	0.0831318268990244
0.131401435432518	0.159733713982542
0.0314548304360216	0.0587264573991031
-0.0881078478574868	-0.0780303030303031
0.188979039891819	0.17078410311493
-0.781057351018121	-0.45787033630142
0.315541601255887	0.219162001083619
-0.244140625	-0.0815673730507797
-0.0507246376811594	-0.201379310344828
-0.0955315870570108	0.0548387096774194
0.0668080593849418	-0.129417620706819
0.204518430439952	0.0121527777777777
-0.177248677248677	0.21
-0.191094885285801	0.0165536497806142
-0.115112994350282	0.0224358974358974
0.0222857142857142	0.0821201941022771
-0.416571428571429	-0.0586039567002614
-0.533589743589744	-0.219500324464633
0.0422705314009662	-0.31989501312336
-0.116666666666667	0.0939632545931759
-0.145893719806763	0.0209973753280841
_________________________
Linear regression results
Best-fit values ¡À SE
Slope	0.1715 ¡À 0.06474
Y-intercept	0.01376 ¡À 0.0132
X-intercept	-0.08022
1/slope	5.832
95% Confidence Intervals
Slope	0.04319 to 0.2998
Y-intercept	-0.0124 to 0.03991
X-intercept	-0.3725 to 0.1026
Goodness of Fit
R square	0.05945
Sy.x	0.1379
Is slope significantly non-zero?
F	7.016
DFn, DFd	1, 111
P value	0.0093
Deviation from zero?	Significant
Equation	Y = 0.1715*X + 0.01376
Data
Number of X values	113
Maximum number of Y replicates	1
Total number of values	113
Number of missing values	0
_____________________________________________________________________________________________________________________________________________
PreStim ROC preference vs L/R choice ROC preference for correct reversing trials, during stable period (each row contains data from one unit)
PreStim	Choice
0.0287638287638288	0.0315348608031534
-0.220777027027027	0.0794382269036646
0.100082034454471	0.0259042033235581
0.30625	-0.158901960784314
-0.0286757990867579	0.0958148760330579
-0.291625615763547	0.129600752456622
0.0834788392782906	-0.0492822966507177
0.40946706388613	-0.144644719201549
-0.148484491095648	0.0175268817204299
-0.439495530012771	0.159200802846456
0.0265038296282458	0.0432745474652232
0.0181557572861921	0.0322429906542054
0.192442442442442	-0.133782931710393
0.0435712376369954	-0.0101332199546486
0.0120727272727272	-0.01863562326339
-0.124125874125874	-0.0412050534499515
0.158168859649123	-0.123034188034188
-0.0954655399406019	-0.0497196193398726
-0.0696517412935322	0.0728446810921037
-0.14398256788468	0.0698236349143084
0.65290314320466	-0.359970238095238
-0.206401363027869	0.185624865098209
-0.0769063180827888	0.0295351569055211
-0.0511004300531241	0.000325203252032669
-0.00919254658385094	0.114754998901341
0.0466408040909894	-0.166431261770245
-0.114754098360656	0.205056179775281
-0.301827493888954	0.187802582033351
-0.00395480225988698	0.0444972717699992
0.0257393973214286	0.00661091198725616
-0.338700564971751	0.0251284342193434
-0.0890725436179982	-0.116159738231576
0.227716468590832	-0.126431850358231
0.125420715056836	-0.0744212203580468
-0.0584778136937997	0.197015197015197
0.0530961791831359	0.0459677419354838
-0.0658693737542299	0.00889010089991826
-0.0205136402387042	0.00768676435263016
-0.155374887082204	0.0775713794289645
0.0838420838420837	-0.000621166239614945
-0.033301080470892	0.0418207551476966
0.135057471264368	-0.144936708860759
-0.250301083902047	0.0753027607185903
0.0434173669467788	-0.0651014918072879
-0.0154882154882154	-0.0510785510785511
-0.0149342891278375	0.11448123620309
-0.42393063583815	0.16986848116179
-0.110232558139535	-0.0222115384615385
-0.0404161664665866	0.0375302663438257
0.637288135593221	-0.344656172328086
0.208290114098779	-0.288485607008761
0.133157416865282	-0.225604611923509
0.653493643441411	-0.406542617046819
-0.107327586206897	-0.0659508569068759
0.28518689432395	-0.120470383275261
-0.0456322435564781	0.0723099256033388
0.0403139858993278	0.0488704980842911
-0.0467197350144246	0.0736509991101042
-0.116201633287964	0.0884609598315027
-0.0715591315191579	0.159750439929611
-0.101169590643275	0.0853781512605043
0.813325381272898	-0.63764789881681
-0.375293480223948	0.426204284530714
0.191919191919192	-0.00313052946781001
0.392657004830918	-0.242066514343742
0.121130952380952	-0.0458984375
0.201019644786789	-0.0302738553701327
0.0977848101265821	-0.0264945652173914
0.85630237118916	-0.437956989247312
-0.151030927835052	0.136894409937888
0.0430927835051547	-0.147018633540373
0.0583505154639175	-0.0470807453416149
_________________________
Linear regression results
Best-fit values ¡À SE
Slope	-0.5673 ¡À 0.03837
Y-intercept	-0.0007811 ¡À 0.009783
X-intercept	-0.001377
1/slope	-1.763
95% Confidence Intervals
Slope	-0.6438 to -0.4908
Y-intercept	-0.02029 to 0.01873
X-intercept	-0.0368 to 0.03269
Goodness of Fit
R square	0.7574
Sy.x	0.08221
Is slope significantly non-zero?
F	218.6
DFn, DFd	1, 70
P value	<0.0001
Deviation from zero?	Significant
Equation	Y = -0.5673*X - 0.0007811
Data
Number of X values	72
Maximum number of Y replicates	1
Total number of values	72
Number of missing values	0
_____________________________________________________________________________________________________________________________________________
PreStim ROC preference vs L/R choice ROC preference for correct reversing trials, during switching period (each row contains data from one unit)
PreStim	Choice
-0.0834710743801652	0.0735236985236984
-0.0732704402515723	0.0730670103092783
-0.0418275418275419	0.149174528301887
0.417777777777778	-0.193977591036415
0.0239659367396592	0.0601390618513906
-0.47002997002997	0.294918699186992
0.102462121212121	-0.00418351694324359
0.386979166666667	-0.320019772614928
0.0237320574162676	0.0978070175438597
-0.212280701754386	0.0909677419354837
0.0225311601150529	0.022361921867984
-0.10545905707196	-0.0724702380952381
-0.0278454047474133	0.0496832691591107
-0.178433641975309	-0.00402328368430061
0.0731707317073171	-0.0441887226697353
-0.17948717948718	0.172843137254902
-0.017156862745098	0.0455101327742837
-0.240549473249329	0.209858244973967
-0.23421926910299	0.130024813895782
-0.180861093651791	0.200651544401544
0.688323917137476	-0.423689255647245
-0.0259615384615385	-0.088749799390146
-0.0349517906336088	0.0227252747252749
0.0540865384615386	-0.122065727699531
-0.0207916833266694	0.0634825700615176
-0.189401709401709	0.0841482243952649
-0.391304347826087	0.246188594014681
-0.423688011555128	0.229626143087682
0.0374252793901064	0.00866779724891642
-0.0550347222222223	0.0880507898118057
-0.432383262583384	0.14392312040701
0.125	0.0140007671653239
0.13740779768177	-0.0687358276643991
0.106413344037106	-0.0799627213420316
0.0595238095238098	0.09864422627396
0.0937150979794903	-0.102319376026273
-0.0250231696014829	0.0594772403982931
0.047751983543932	-0.0355903950984366
0.0568910256410256	0.0278293135435992
0.265721120984279	-0.189213635592741
-0.0430865648256953	-0.00502645502645494
0.0925925925925926	0.035649232370544
-0.291003911342894	0.145938173975557
0.179112554112554	-0.182552800734619
0.102735042735043	-0.0944084836799339
0.0462686567164177	0.0983558994197291
-0.223249299719888	0.112739363339696
0.00105263157894742	0.0373469387755101
0.0535714285714284	-0.0327272727272727
0.782019704433498	-0.414871794871795
0.152859237536657	-0.288296192314441
0.26909518213866	-0.187953216374269
0.838274932614555	-0.573820545651532
-0.196240601503759	-0.0397910731244064
0.454936402180496	-0.304022530723714
0.0660561877667141	-0.0235919523504646
0.0867012089810015	-0.0160589986347054
-0.116004962779156	0.106013808139535
-0.145114942528736	0.131401435432518
0.0949573734808635	0.0314548304360216
0.045404208194906	-0.0881078478574868
0.897001303780965	-0.781057351018121
-0.269675925925926	0.315541601255887
0.283730158730159	-0.244140625
0.114728682170542	-0.0507246376811594
-0.0320855614973262	-0.0955315870570108
0.250043140638482	-0.191094885285801
-0.00340909090909092	-0.115112994350282
0.823569023569024	-0.533589743589744
0.0388529139685478	0.0422705314009662
0.176071538698736	-0.116666666666667
0.210915818686401	-0.145893719806763
_________________________
Linear regression results
Best-fit values ¡À SE
Slope	-0.6536 ¡À 0.03257
Y-intercept	0.0005091 ¡À 0.009175
X-intercept	0.0007789
1/slope	-1.53
95% Confidence Intervals
Slope	-0.7186 to -0.5887
Y-intercept	-0.01779 to 0.01881
X-intercept	-0.02787 to 0.02838
Goodness of Fit
R square	0.8519
Sy.x	0.07646
Is slope significantly non-zero?
F	402.7
DFn, DFd	1, 70
P value	<0.0001
Deviation from zero?	Significant
Equation	Y = -0.6536*X + 0.0005091
Data
Number of X values	72
Maximum number of Y replicates	1
Total number of values	72
Number of missing values	0
_____________________________________________________________________________________________________________________________________________
PreStim ROC preference vs L/R choice ROC preference for wrong reversing trials, during stable period (each row contains data from one unit)
PreStim	Choice
0.125	0.216435185185185
-0.365914786967419	-0.171957671957672
0.0380952380952382	-0.164705882352941
0.1796875	0.122153209109731
-0.207207207207207	-0.0185983827493261
-0.499479708636837	0.0311320754716982
0.300925925925926	-0.174040338321405
0.24901185770751	-0.209677419354839
-0.0769230769230769	0.16358024691358
-0.2	-0.323863636363636
-0.0551470588235294	0.0178571428571428
0.0277777777777777	-0.108796296296296
-0.139130434782609	-0.183414634146342
0.162629757785467	-0.190277777777778
0.1875	0.0409982174688057
-0.0175438596491229	0.0638528138528138
0.230434782608696	-0.114814814814815
-0.0608294930875576	0.152157738095238
-0.0571428571428573	0.124223602484472
0.222906403940887	0.239825581395349
0.822463768115942	-0.125730994152047
-0.155555555555555	0.0865384615384617
0.13894523326572	-0.0175515577007459
0.205555555555556	0.320802005012531
0.116363636363636	0.155833333333334
0.104743083003953	0.0104463437796771
-0.096938775510204	0.0889423076923077
-0.172222222222222	0.44421906693712
-0.0471938775510205	0.0409165302782324
-0.375	0.098014888337469
-0.193877551020408	0.0643753409710857
0.261904761904762	0.338235294117647
0.179566563467492	-0.378787878787879
0.0505747126436782	0.0946291560102301
-0.0454545454545454	0.213250517598344
0.376190476190476	-0.0232007575757576
0.273846153846154	0.0212355212355213
0.161290322580645	0.00192554557124547
-0.0523809523809524	-0.192307692307692
-0.216117216117216	-0.226475279106858
0.0685714285714285	0.127134724857685
0.375757575757576	-0.184313725490196
-0.227368421052632	-0.0379310344827586
0.122727272727273	-0.373724489795918
-0.0507246376811594	0.180397727272727
0.0619999999999998	0.159371492704826
-0.478557504873294	-0.111983254840398
-0.228070175438597	0.111111111111111
0.114285714285714	0.0859375
0.722222222222222	-0.139880952380952
-0.368827160493827	-0.252860411899313
-0.102132435465769	-0.246063877642825
0.406698564593301	-0.0829493087557605
-0.380952380952381	-0.0613756613756614
0.135281385281385	-0.380378096479791
0.113469387755102	-0.0478260869565217
-0.0868274582560296	-0.161938074880166
-0.209450830140485	0.150943396226415
0.0213953488372094	0.20368558382257
0.280405405405405	-0.087962962962963
-0.325757575757576	-0.00263157894736832
0.398026315789474	-0.560047562425684
-0.102564102564103	0.0451680672268908
0.0598290598290601	-0.0126811594202898
-0.142857142857143	-0.130434782608696
-0.203125	-0.00555555555555554
0.25139043381535	-0.34775641025641
0.0727272727272728	-0.379084967320261
0.525641025641026	-0.286111111111111
-0.155555555555555	-0.0551724137931033
0.00370370370370376	-0.105747126436782
-0.222222222222222	-0.245977011494253
_________________________
Linear regression results
Best-fit values ¡À SE
Slope	-0.1158 ¡À 0.08892
Y-intercept	-0.03468 ¡À 0.02268
X-intercept	-0.2995
1/slope	-8.636
95% Confidence Intervals
Slope	-0.2931 to 0.06156
Y-intercept	-0.07992 to 0.01055
X-intercept	-infinity to 0.1104
Goodness of Fit
R square	0.02365
Sy.x	0.1915
Is slope significantly non-zero?
F	1.696
DFn, DFd	1, 70
P value	0.1971
Deviation from zero?	Not Significant
Equation	Y = -0.1158*X - 0.03468
Data
Number of X values	72
Maximum number of Y replicates	1
Total number of values	72
Number of missing values	0
_____________________________________________________________________________________________________________________________________________
PreStim ROC preference vs L/R choice ROC preference for wrong reversing trials, during switching period (each row contains data from one unit)
PreStim	Choice
0.156428571428571	0.0511006289308176
-0.244343891402715	0.0527083333333334
-0.0714285714285714	-0.0846808510638297
0.428571428571429	-0.118598382749326
-0.0517178362573099	0.0178209214720371
-0.375731945348081	-0.0324731691919192
0.0571378340365683	0.0843873839639542
0.390204737053392	0.0693877551020408
-0.0499800079968014	0.0845194747875979
-0.375397667020148	0.054967666078777
-0.119932432432432	-0.0478957436633189
0.0356521739130435	0.0186948853615521
0.0216365066876476	0.0728349964362083
0.257246376811594	0.0982860034153439
0.0909090909090908	-0.0252595155709343
-0.142763157894737	-0.105793867261757
0.0281842818428184	-0.10139137622262
-0.13261105092091	-0.173982035928144
-0.201149425287356	-0.119283602851678
-0.0794314381270903	0.112841974734558
0.692239072256914	0.100699300699301
0.059264816204051	0.0331032869341443
0.188323430638078	0.0420324324324324
-0.289855072463768	-0.0112101178499568
0.0158730158730158	0.0198504539789923
-0.132323232323232	-0.0703801945181255
0.185714285714286	0.255712505193186
-0.0464891041162228	0.196096259926047
0.141227380015736	0.0623332977701909
0.175770308123249	-0.10096522138808
-0.472265932336743	-0.0264589779152886
-0.0525096525096526	-0.0668934240362813
0.0403361344537816	-0.286248752909877
0.306410256410257	0.0136214520039939
0.210526315789474	0.0936859750419072
0.102258852258852	0.000705687007056977
0.000400962309542896	0.0878636016995316
-0.0764305722288916	-0.0187475733540408
0.163265306122449	0.122920203735144
0.24865831842576	0.0132661379974803
0.215540540540541	0.0798326502732241
-0.0672413793103448	-0.0526727509778356
-0.267090620031797	-0.0927390366642703
-0.126482213438735	-0.0941470054446461
0.119852941176471	0.0409793297210517
0.187091503267974	0.057648689516129
-0.161414141414141	0.049235832041262
0.0431372549019606	-0.0178236397748592
0.15406162464986	-0.0464778503994191
0.647515527950311	0.017641129032258
-0.31281957633309	-0.279270315091211
-0.105376344086021	-0.16843717102115
0.69541910331384	0.0242339359986419
-0.101076555023923	-0.0224766751484309
0.0124275062137531	-0.142830060934326
0.0100153011545416	0.0561784351145038
0.106837606837607	0.0833701622577183
0.107834507042254	0.0831318268990244
0.0428845743545978	0.159733713982542
0.0723004694835681	0.0587264573991031
0.330808080808081	-0.0780303030303031
0.417931034482759	-0.45787033630142
0.0226086956521741	0.219162001083619
0.200431034482758	-0.0815673730507797
0.0226244343891402	-0.201379310344828
-0.133116883116883	0.0548387096774194
0.21875	0.0165536497806142
0.307246376811594	0.0224358974358974
0.608751608751609	-0.219500324464633
-0.0959247648902821	-0.31989501312336
0.0463949843260187	0.0939632545931759
0.0927899686520375	0.0209973753280841
_________________________
Linear regression results
Best-fit values ¡À SE
Slope	0.04185 ¡À 0.06214
Y-intercept	-0.01321 ¡À 0.01508
X-intercept	0.3157
1/slope	23.9
95% Confidence Intervals
Slope	-0.0821 to 0.1658
Y-intercept	-0.04328 to 0.01686
X-intercept	-infinity to +infinity
Goodness of Fit
R square	0.006436
Sy.x	0.1238
Is slope significantly non-zero?
F	0.4535
DFn, DFd	1, 70
P value	0.5029
Deviation from zero?	Not Significant
Equation	Y = 0.04185*X - 0.01321
Data
Number of X values	72
Maximum number of Y replicates	1
Total number of values	72
Number of missing values	0
_____________________________________________________________________________________________________________________________________________
PreStim ROC preference vs I/C choice ROC preference for correct reversing trials, during stable period (each row contains data from one unit)
PreStim	Choice
0.0287638287638288	-0.0315348608031534
-0.220777027027027	-0.0794382269036646
0.100082034454471	-0.0259042033235581
0.30625	0.158901960784314
-0.0286757990867579	-0.0958148760330579
-0.291625615763547	-0.129600752456622
0.0834788392782906	-0.0492822966507177
0.40946706388613	-0.144644719201549
-0.148484491095648	0.0175268817204299
-0.439495530012771	0.159200802846456
0.0265038296282458	0.0432745474652232
0.0181557572861921	0.0322429906542054
0.192442442442442	-0.133782931710393
0.0435712376369954	-0.0101332199546486
0.0120727272727272	-0.01863562326339
-0.124125874125874	0.0412050534499515
0.158168859649123	0.123034188034188
-0.0954655399406019	0.0497196193398726
-0.0696517412935322	-0.0728446810921037
-0.14398256788468	-0.0698236349143084
0.65290314320466	0.359970238095238
-0.206401363027869	-0.185624865098209
-0.0769063180827888	0.0295351569055211
-0.0511004300531241	0.000325203252032669
-0.00919254658385094	0.114754998901341
0.0466408040909894	-0.166431261770245
-0.114754098360656	0.205056179775281
-0.301827493888954	-0.187802582033351
-0.00395480225988698	-0.0444972717699992
0.0257393973214286	-0.00661091198725616
-0.338700564971751	-0.0251284342193434
-0.0890725436179982	0.116159738231576
0.227716468590832	-0.126431850358231
0.125420715056836	-0.0744212203580468
-0.0584778136937997	0.197015197015197
0.0530961791831359	0.0459677419354838
-0.0658693737542299	0.00889010089991826
-0.0205136402387042	0.00768676435263016
-0.155374887082204	0.0775713794289645
0.0838420838420837	-0.000621166239614945
-0.033301080470892	0.0418207551476966
0.135057471264368	-0.144936708860759
-0.250301083902047	0.0753027607185903
0.0434173669467788	0.0651014918072879
-0.0154882154882154	0.0510785510785512
-0.0149342891278375	-0.11448123620309
-0.42393063583815	-0.16986848116179
-0.110232558139535	0.0222115384615385
-0.0404161664665866	-0.0375302663438257
0.637288135593221	0.344656172328086
0.208290114098779	0.288485607008761
0.133157416865282	0.225604611923509
0.653493643441411	0.406542617046819
-0.107327586206897	-0.0659508569068759
0.28518689432395	-0.120470383275261
-0.0456322435564781	0.0723099256033388
0.0403139858993278	0.0488704980842911
-0.0467197350144246	0.0736509991101042
-0.116201633287964	0.0884609598315027
-0.0715591315191579	0.159750439929611
-0.101169590643275	0.0853781512605043
0.813325381272898	-0.63764789881681
-0.375293480223948	0.426204284530714
0.191919191919192	-0.00313052946781001
0.392657004830918	-0.242066514343742
0.121130952380952	-0.0458984375
0.201019644786789	-0.0302738553701327
0.0977848101265821	-0.0264945652173914
0.85630237118916	-0.437956989247312
-0.151030927835052	0.136894409937888
0.0430927835051547	-0.147018633540373
0.0583505154639175	-0.0470807453416149
_________________________
Linear regression results
Best-fit values ¡À SE
Slope	-0.1003 ¡À 0.07756
Y-intercept	0.009806 ¡À 0.01977
X-intercept	0.0978
1/slope	-9.974
95% Confidence Intervals
Slope	-0.2549 to 0.05441
Y-intercept	-0.02963 to 0.04924
X-intercept	-infinity to +infinity
Goodness of Fit
R square	0.02332
Sy.x	0.1662
Is slope significantly non-zero?
F	1.671
DFn, DFd	1, 70
P value	0.2003
Deviation from zero?	Not Significant
Equation	Y = -0.1003*X + 0.009806
Data
Number of X values	72
Maximum number of Y replicates	1
Total number of values	72
Number of missing values	0
_____________________________________________________________________________________________________________________________________________
PreStim ROC preference vs I/C choice ROC preference for correct reversing trials, during switching period (each row contains data from one unit)
PreStim	Choice
-0.0834710743801652	-0.0735236985236984
-0.0732704402515723	-0.0730670103092783
-0.0418275418275419	-0.149174528301887
0.417777777777778	0.193977591036415
0.0239659367396592	-0.0601390618513906
-0.47002997002997	-0.294918699186992
0.102462121212121	-0.00418351694324359
0.386979166666667	-0.320019772614928
0.0237320574162676	0.0978070175438597
-0.212280701754386	0.0909677419354837
0.0225311601150529	0.022361921867984
-0.10545905707196	-0.0724702380952381
-0.0278454047474133	0.0496832691591107
-0.178433641975309	-0.00402328368430061
0.0731707317073171	-0.0441887226697353
-0.17948717948718	-0.172843137254902
-0.017156862745098	-0.0455101327742837
-0.240549473249329	-0.209858244973967
-0.23421926910299	-0.130024813895782
-0.180861093651791	-0.200651544401544
0.688323917137476	0.423689255647245
-0.0259615384615385	0.088749799390146
-0.0349517906336088	0.0227252747252749
0.0540865384615386	-0.122065727699531
-0.0207916833266694	0.0634825700615176
-0.189401709401709	0.0841482243952649
-0.391304347826087	0.246188594014681
-0.423688011555128	-0.229626143087682
0.0374252793901064	-0.00866779724891642
-0.0550347222222223	-0.0880507898118057
-0.432383262583384	-0.14392312040701
0.125	-0.0140007671653239
0.13740779768177	-0.0687358276643991
0.106413344037106	-0.0799627213420316
0.0595238095238098	0.09864422627396
0.0937150979794903	-0.102319376026273
-0.0250231696014829	0.0594772403982931
0.047751983543932	-0.0355903950984366
0.0568910256410256	0.0278293135435992
0.265721120984279	-0.189213635592741
-0.0430865648256953	-0.00502645502645494
0.0925925925925926	0.035649232370544
-0.291003911342894	0.145938173975557
0.179112554112554	0.182552800734619
0.102735042735043	0.0944084836799339
0.0462686567164177	-0.0983558994197291
-0.223249299719888	-0.112739363339696
0.00105263157894742	-0.0373469387755101
0.0535714285714284	0.0327272727272727
0.782019704433498	0.414871794871795
0.152859237536657	0.288296192314441
0.26909518213866	0.187953216374269
0.838274932614555	0.573820545651532
-0.196240601503759	-0.0397910731244064
0.454936402180496	-0.304022530723714
0.0660561877667141	-0.0235919523504646
0.0867012089810015	-0.0160589986347054
-0.116004962779156	0.106013808139535
-0.145114942528736	0.131401435432518
0.0949573734808635	0.0314548304360216
0.045404208194906	-0.0881078478574868
0.897001303780965	-0.781057351018121
-0.269675925925926	0.315541601255887
0.283730158730159	-0.244140625
0.114728682170542	-0.0507246376811594
-0.0320855614973262	-0.0955315870570108
0.250043140638482	-0.191094885285801
-0.00340909090909092	-0.115112994350282
0.823569023569024	-0.533589743589744
0.0388529139685478	0.0422705314009662
0.176071538698736	-0.116666666666667
0.210915818686401	-0.145893719806763
_________________________
Linear regression results
Best-fit values ¡À SE
Slope	-0.006269 ¡À 0.08525
Y-intercept	-0.02443 ¡À 0.02401
X-intercept	-3.897
1/slope	-159.5
95% Confidence Intervals
Slope	-0.1763 to 0.1637
Y-intercept	-0.07232 to 0.02346
X-intercept	-infinity to +infinity
Goodness of Fit
R square	7.725e-005
Sy.x	0.2001
Is slope significantly non-zero?
F	0.005408
DFn, DFd	1, 70
P value	0.9416
Deviation from zero?	Not Significant
Equation	Y = -0.006269*X - 0.02443
Data
Number of X values	72
Maximum number of Y replicates	1
Total number of values	72
Number of missing values	0
_____________________________________________________________________________________________________________________________________________
PreStim ROC preference vs I/C choice ROC preference for wrong reversing trials, during stable period (each row contains data from one unit)
PreStim	Choice
0.125	-0.216435185185185
-0.365914786967419	0.171957671957672
0.0380952380952382	0.164705882352941
0.1796875	-0.122153209109731
-0.207207207207207	0.0185983827493261
-0.499479708636837	-0.0311320754716982
0.300925925925926	-0.174040338321405
0.24901185770751	-0.209677419354839
-0.0769230769230769	0.16358024691358
-0.2	-0.323863636363636
-0.0551470588235294	0.0178571428571428
0.0277777777777777	-0.108796296296296
-0.139130434782609	-0.183414634146342
0.162629757785467	-0.190277777777778
0.1875	0.0409982174688057
-0.0175438596491229	-0.0638528138528138
0.230434782608696	0.114814814814815
-0.0608294930875576	-0.152157738095238
-0.0571428571428573	-0.124223602484472
0.222906403940887	-0.239825581395349
0.822463768115942	0.125730994152047
-0.155555555555555	-0.0865384615384617
0.13894523326572	-0.0175515577007459
0.205555555555556	0.320802005012531
0.116363636363636	0.155833333333334
0.104743083003953	0.0104463437796771
-0.096938775510204	0.0889423076923077
-0.172222222222222	-0.44421906693712
-0.0471938775510205	-0.0409165302782324
-0.375	-0.098014888337469
-0.193877551020408	-0.0643753409710857
0.261904761904762	-0.338235294117647
0.179566563467492	-0.378787878787879
0.0505747126436782	0.0946291560102301
-0.0454545454545454	0.213250517598344
0.376190476190476	-0.0232007575757576
0.273846153846154	0.0212355212355213
0.161290322580645	0.00192554557124547
-0.0523809523809524	-0.192307692307692
-0.216117216117216	-0.226475279106858
0.0685714285714285	0.127134724857685
0.375757575757576	-0.184313725490196
-0.227368421052632	-0.0379310344827586
0.122727272727273	0.373724489795918
-0.0507246376811594	-0.180397727272727
0.0619999999999998	-0.159371492704826
-0.478557504873294	0.111983254840398
-0.228070175438597	-0.111111111111111
0.114285714285714	-0.0859375
0.722222222222222	0.139880952380952
-0.368827160493827	0.252860411899313
-0.102132435465769	0.246063877642825
0.406698564593301	0.0829493087557605
-0.380952380952381	-0.0613756613756614
0.135281385281385	-0.380378096479791
0.113469387755102	-0.0478260869565217
-0.0868274582560296	-0.161938074880166
-0.209450830140485	0.150943396226415
0.0213953488372094	0.20368558382257
0.280405405405405	-0.087962962962963
-0.325757575757576	-0.00263157894736832
0.398026315789474	-0.560047562425684
-0.102564102564103	0.0451680672268908
0.0598290598290601	-0.0126811594202898
-0.142857142857143	-0.130434782608696
-0.203125	-0.00555555555555554
0.25139043381535	-0.34775641025641
0.0727272727272728	-0.379084967320261
0.525641025641026	-0.286111111111111
-0.155555555555555	-0.0551724137931033
0.00370370370370376	-0.105747126436782
-0.222222222222222	-0.245977011494253
_________________________
Linear regression results
Best-fit values ¡À SE
Slope	-0.07478 ¡À 0.08701
Y-intercept	-0.05672 ¡À 0.02219
X-intercept	-0.7585
1/slope	-13.37
95% Confidence Intervals
Slope	-0.2483 to 0.09876
Y-intercept	-0.101 to -0.01245
X-intercept	-infinity to -0.1007
Goodness of Fit
R square	0.01044
Sy.x	0.1874
Is slope significantly non-zero?
F	0.7386
DFn, DFd	1, 70
P value	0.3931
Deviation from zero?	Not Significant
Equation	Y = -0.07478*X - 0.05672
Data
Number of X values	72
Maximum number of Y replicates	1
Total number of values	72
Number of missing values	0
_____________________________________________________________________________________________________________________________________________
PreStim ROC preference vs I/C choice ROC preference for wrong reversing trials, during switching period (each row contains data from one unit)
PreStim	Choice
0.156428571428571	-0.0511006289308176
-0.244343891402715	-0.0527083333333334
-0.0714285714285714	0.0846808510638297
0.428571428571429	0.118598382749326
-0.0517178362573099	-0.0178209214720371
-0.375731945348081	0.0324731691919191
0.0571378340365683	0.0843873839639542
0.390204737053392	0.0693877551020408
-0.0499800079968014	0.0845194747875979
-0.375397667020148	0.054967666078777
-0.119932432432432	-0.0478957436633189
0.0356521739130435	0.0186948853615521
0.0216365066876476	0.0728349964362083
0.257246376811594	0.0982860034153439
0.0909090909090908	-0.0252595155709343
-0.142763157894737	0.105793867261757
0.0281842818428184	0.10139137622262
-0.13261105092091	0.173982035928144
-0.201149425287356	0.119283602851678
-0.0794314381270903	-0.112841974734558
0.692239072256914	-0.100699300699301
0.059264816204051	-0.0331032869341443
0.188323430638078	0.0420324324324324
-0.289855072463768	-0.0112101178499568
0.0158730158730158	0.0198504539789923
-0.132323232323232	-0.0703801945181255
0.185714285714286	0.255712505193186
-0.0464891041162228	-0.196096259926047
0.141227380015736	-0.0623332977701909
0.175770308123249	0.10096522138808
-0.472265932336743	0.0264589779152886
-0.0525096525096526	0.0668934240362813
0.0403361344537816	-0.286248752909877
0.306410256410257	0.0136214520039939
0.210526315789474	0.0936859750419072
0.102258852258852	0.000705687007056977
0.000400962309542896	0.0878636016995316
-0.0764305722288916	-0.0187475733540408
0.163265306122449	0.122920203735144
0.24865831842576	0.0132661379974803
0.215540540540541	0.0798326502732241
-0.0672413793103448	-0.0526727509778356
-0.267090620031797	-0.0927390366642703
-0.126482213438735	0.0941470054446461
0.119852941176471	-0.0409793297210517
0.187091503267974	-0.057648689516129
-0.161414141414141	-0.049235832041262
0.0431372549019606	0.0178236397748592
0.15406162464986	0.0464778503994192
0.647515527950311	-0.017641129032258
-0.31281957633309	0.279270315091211
-0.105376344086021	0.16843717102115
0.69541910331384	-0.0242339359986419
-0.101076555023923	-0.0224766751484309
0.0124275062137531	-0.142830060934326
0.0100153011545416	0.0561784351145038
0.106837606837607	0.0833701622577183
0.107834507042254	0.0831318268990244
0.0428845743545978	0.159733713982542
0.0723004694835681	0.0587264573991031
0.330808080808081	-0.0780303030303031
0.417931034482759	-0.45787033630142
0.0226086956521741	0.219162001083619
0.200431034482758	-0.0815673730507797
0.0226244343891402	-0.201379310344828
-0.133116883116883	0.0548387096774194
0.21875	0.0165536497806142
0.307246376811594	0.0224358974358974
0.608751608751609	-0.219500324464633
-0.0959247648902821	-0.31989501312336
0.0463949843260187	0.0939632545931759
0.0927899686520375	0.0209973753280841
_________________________
Linear regression results
Best-fit values ¡À SE
Slope	-0.09454 ¡À 0.06137
Y-intercept	0.01512 ¡À 0.01489
X-intercept	0.1599
1/slope	-10.58
95% Confidence Intervals
Slope	-0.2169 to 0.02786
Y-intercept	-0.01457 to 0.04481
X-intercept	-infinity to +infinity
Goodness of Fit
R square	0.03279
Sy.x	0.1223
Is slope significantly non-zero?
F	2.373
DFn, DFd	1, 70
P value	0.1279
Deviation from zero?	Not Significant
Equation	Y = -0.09454*X + 0.01512
Data
Number of X values	72
Maximum number of Y replicates	1
Total number of values	72
Number of missing values	0
