# Supplementary material for: Control of adaptive action selection by secondary motor cortex during flexible visual categorization
Source: eLife. 2020 Jun 24;9:e54474. doi: 10.7554/eLife.54474 (PMC7343391; doi:10.7554/eLife.54474)
Supplement: Figure 5—source data 2. [file elife-54474-fig5-data2.txt]

Figure 5 - Source Data 2

Behavior data of mice used in M2 recording.
_____________________________________________________________________________________________
Average right choice bias of sensory history, for recording mice (each row contains data from one animal)

Switching-PrevLow	Switching-PrevHigh	Stable-PrevLow	Stable-PrevHigh
20.0157740843336	-16.2037037037037	10.3571428571429	-4.86275290545753
17.051282051282	-17.8531345198012	1.93761542012928	-8.01169590643275
10.4060913705584	-15.8000896458987	9.32951653944021	-10.642481275643
7.3764705882353	-18.6571319205206	4.72885423591315	-5.7222386442014
15.4509447192374	-12.5382566874677	4.63810184893039	-2.8799291094373
2.70853084973881	-11.5313991920676	5.86858123926956	-2.51349527665317
13.6894586894587	-14.9792927683976	4.45742022299116	-5.24411106724569
7.79206322702733	-13.7284537047033	7.2979164394022	-6.91489361702128
12.6458984053921	-8.47630718954248	4.28711897738447	-2.04288064131894
19.139797834512	-19.972972972973	8.94062078272604	-8.20423598201376
11.4190356993861	-16.8155636534619	7.13489409141583	-7.47731397459165

______________________________
Test results for stable period

Column D	Stable-PreHigh
vs.	vs.
Column C	Stable-PreLow
	
Wilcoxon matched-pairs signed rank test	
  P value	0.0010
  Exact or approximate P value?	Exact
  P value summary	***
  Significantly different (P < 0.05)?	Yes
  One- or two-tailed P value?	Two-tailed
  Sum of positive, negative ranks	0 , -66
  Sum of signed ranks (W)	-66
  Number of pairs	11
	
Median of differences	
  Median	-10.45
	
How effective was the pairing?	
  rs (Spearman)	-0.3636
  P value (one tailed)	0.1365
  P value summary	ns
  Was the pairing significantly effective?	No

______________________________
Test results for switching period

Column B	Switching-PreHigh
vs.	vs.
Column A	Switching-PreLow
	
Wilcoxon matched-pairs signed rank test	
  P value	0.0010
  Exact or approximate P value?	Exact
  P value summary	***
  Significantly different (P < 0.05)?	Yes
  One- or two-tailed P value?	Two-tailed
  Sum of positive, negative ranks	0 , -66
  Sum of signed ranks (W)	-66
  Number of pairs	11
	
Median of differences	
  Median	-27.99
	
How effective was the pairing?	
  rs (Spearman)	-0.3182
  P value (one tailed)	0.1708
  P value summary	ns
  Was the pairing significantly effective?	No


_______________________________________________________________________________________________________________________________________________________________________________________
Cross-validated model likelihood during stable period (each data is the median value of corresponding likelihood distribution, each row contains data from one animal)

Model 1 (full model)	Model 2 (¦Á1 = 0)	Model 3 (¦Á2 = 0)	Model 4 (¦Á1 = 0, ¦Á2 = 0)	Model 5 (¦Â = 0)	Model 6 (¦Ã1 = 1)	Model 7 (¦Ã2 = 0)	RL Model
0.739429029962216	0.734321281455853	0.739005184487934	0.741719791039647	0.729598864939238	0.587831867424493	0.729372877265116	0.726424142200923
0.72236141014984	0.727367481615822	0.763653241914763	0.764315411321725	0.725551731880954	0.593435667818733	0.728333157927748	0.765096916171858
0.732512297040007	0.724815360333547	0.722428772713408	0.729298255579025	0.724326639617947	0.561979725932184	0.719363550617334	0.721031909263374
0.775037806030952	0.769914935872849	0.785770374538387	0.788155516260155	0.785289767454618	0.579195276253117	0.780276225636934	0.776675169227359
0.688134185922274	0.675847937920585	0.689951986679447	0.693499882474334	0.691914837991066	0.593719923457735	0.687430249185128	0.691506724526077
0.585514639565124	0.590962331516926	0.626117190354407	0.623576387768546	0.622875090275554	0.588723485735315	0.626576977782648	0.625697788379023
0.757309865918113	0.761263935345475	0.754989861762264	0.756612174354271	0.753284790249282	0.533750193607506	0.746998945515973	0.756277127756769
0.753860873999575	0.746761280188609	0.759030530499093	0.766303167458202	0.761734788935221	0.583680022513664	0.753550278776294	0.752174808501138
0.736615643654392	0.726412965804674	0.763636028482061	0.765405378428302	0.748571359986766	0.56976505196164	0.748183343122157	0.767446889989156
0.720880583942957	0.71360753496805	0.735014124189803	0.74014084316428	0.730785614507137	0.604665782003432	0.732943386450914	0.732264237623521
0.785962929024967	0.778682767345621	0.782670534116025	0.785231552680957	0.780980377085755	0.530602644508397	0.777688759699804	0.779733717321811

___________________________________
Test results for Model 2 vs Model 1

Column B	Model 2 (¦Á1 = 0)
vs.	vs.
Column A	Model 1 (full model)
	
Wilcoxon matched-pairs signed rank test	
  P value	0.0244
  Exact or approximate P value?	Exact
  P value summary	*
  Significantly different (P < 0.05)?	Yes
  One- or two-tailed P value?	Two-tailed
  Sum of positive, negative ranks	8 , -58
  Sum of signed ranks (W)	-50
  Number of pairs	11
	
Median of differences	
  Median	-0.0071
	
How effective was the pairing?	
  rs (Spearman)	0.9727
  P value (one tailed)	<0.0001
  P value summary	****
  Was the pairing significantly effective?	Yes

___________________________________
Test results for Model 3 vs Model 1

Column C	Model 3 (¦Á2 = 0)
vs.	vs.
Column A	Model 1 (full model)
	
Wilcoxon matched-pairs signed rank test	
  P value	0.1016
  Exact or approximate P value?	Exact
  P value summary	ns
  Significantly different (P < 0.05)?	No
  One- or two-tailed P value?	Two-tailed
  Sum of positive, negative ranks	52 , -14
  Sum of signed ranks (W)	38
  Number of pairs	11
	
Median of differences	
  Median	0.00517
	
How effective was the pairing?	
  rs (Spearman)	0.7727
  P value (one tailed)	0.0037
  P value summary	**
  Was the pairing significantly effective?	Yes
___________________________________
Test results for Model 4 vs Model 1

Column D	Model 4 (¦Á1 = 0, ¦Á2 = 0)
vs.	vs.
Column A	Model 1 (full model)
	
Wilcoxon matched-pairs signed rank test	
  P value	0.0186
  Exact or approximate P value?	Exact
  P value summary	*
  Significantly different (P < 0.05)?	Yes
  One- or two-tailed P value?	Two-tailed
  Sum of positive, negative ranks	59 , -7
  Sum of signed ranks (W)	52
  Number of pairs	11
	
Median of differences	
  Median	0.01244
	
How effective was the pairing?	
  rs (Spearman)	0.8455
  P value (one tailed)	0.0009
  P value summary	***
  Was the pairing significantly effective?	Yes
___________________________________
Test results for Model 5 vs Model 1

Column E	Model 5 (¦Â = 0)
vs.	vs.
Column A	Model 1 (full model)
	
Wilcoxon matched-pairs signed rank test	
  P value	0.2783
  Exact or approximate P value?	Exact
  P value summary	ns
  Significantly different (P < 0.05)?	No
  One- or two-tailed P value?	Two-tailed
  Sum of positive, negative ranks	46 , -20
  Sum of signed ranks (W)	26
  Number of pairs	11
	
Median of differences	
  Median	0.003781
	
How effective was the pairing?	
  rs (Spearman)	0.9
  P value (one tailed)	0.0002
  P value summary	***
  Was the pairing significantly effective?	Yes
___________________________________
Test results for Model 6 vs Model 1

Column F	Model 6 (¦Ã1 = 1)
vs.	vs.
Column A	Model 1 (full model)
	
Wilcoxon matched-pairs signed rank test	
  P value	0.0020
  Exact or approximate P value?	Exact
  P value summary	**
  Significantly different (P < 0.05)?	Yes
  One- or two-tailed P value?	Two-tailed
  Sum of positive, negative ranks	1 , -65
  Sum of signed ranks (W)	-64
  Number of pairs	11
	
Median of differences	
  Median	-0.1669
	
How effective was the pairing?	
  rs (Spearman)	-0.7636
  P value (one tailed)	0.0043
  P value summary	**
  Was the pairing significantly effective?	Yes
___________________________________
Test results for Model 7 vs Model 1

Column G	Model 7 (¦Ã2 = 0)
vs.	vs.
Column A	Model 1 (full model)
	
Wilcoxon matched-pairs signed rank test	
  P value	0.8984
  Exact or approximate P value?	Exact
  P value summary	ns
  Significantly different (P < 0.05)?	No
  One- or two-tailed P value?	Two-tailed
  Sum of positive, negative ranks	35 , -31
  Sum of signed ranks (W)	4
  Number of pairs	11
	
Median of differences	
  Median	-0.0003106
	
How effective was the pairing?	
  rs (Spearman)	0.8727
  P value (one tailed)	0.0005
  P value summary	***
  Was the pairing significantly effective?	Yes
___________________________________
Test results for RL Model vs Model 1

Column H	RL Model
vs.	vs.
Column A	Model 1 (full model)
	
Wilcoxon matched-pairs signed rank test	
  P value	0.4648
  Exact or approximate P value?	Exact
  P value summary	ns
  Significantly different (P < 0.05)?	No
  One- or two-tailed P value?	Two-tailed
  Sum of positive, negative ranks	42 , -24
  Sum of signed ranks (W)	18
  Number of pairs	11
	
Median of differences	
  Median	0.001637
	
How effective was the pairing?	
  rs (Spearman)	0.7727
  P value (one tailed)	0.0037
  P value summary	**
  Was the pairing significantly effective?	Yes
___________________________________
Test results for RL Model vs Model 4

Column H	RL Model
vs.	vs.
Column D	Model 4 (¦Á1 = 0, ¦Á2 = 0)
	
Wilcoxon matched-pairs signed rank test	
  P value	0.0537
  Exact or approximate P value?	Exact
  P value summary	ns
  Significantly different (P < 0.05)?	No
  One- or two-tailed P value?	Two-tailed
  Sum of positive, negative ranks	11 , -55
  Sum of signed ranks (W)	-44
  Number of pairs	11
	
Median of differences	
  Median	-0.005498
	
How effective was the pairing?	
  rs (Spearman)	0.9273
  P value (one tailed)	<0.0001
  P value summary	****
  Was the pairing significantly effective?	Yes
_______________________________________________________________________________________________________________________________________________________________________
Cross-validated model likelihood during switching period (each data is the median value of corresponding likelihood distribution, each row contains data from one animal)
(For two mice, we cannot get good fit under model 7, thus their data is empty)

Model 1 (full model)	Model 2 (¦Á1 = 0)	Model 3 (¦Á2 = 0)	Model 4 (¦Á1 = 0, ¦Á2 = 0)	Model 5 (¦Â = 0)	Model 6 (¦Ã1 = 1)	Model 7 (¦Ã2 = 0)	RL Model
0.661467254542798	0.666767648378375	0.667105208666278	0.663174482940712	0.614474543860248	0.551715640137223		0.664243508333661
0.6859906966535	0.690525579238118	0.683936052428125	0.690691265336681	0.643627996379173	0.56409517986147	0.682508965085826	0.686728270858911
0.655127179606084	0.661322291056507	0.656470711030463	0.660907511978776	0.597597725897003	0.554579624894455	0.64895131824921	0.661051053715667
0.678355973574554	0.675148136649037	0.674521722135066	0.674630498375896	0.565206077226369	0.586233787793979	0.637141269846546	0.662621021336722
0.624338962732577	0.622987408846936	0.62236504117652	0.62652180662462	0.558589350890113	0.564872763598481		0.616047494106399
0.568301459725568	0.558916796946658	0.566434448258263	0.563479040830824	0.435271662976622	0.554254516360639	0.564493472591877	0.569875789017332
0.679158933729056	0.678648962629209	0.684343533550351	0.680587387766408	0.625441844612695	0.567818642121218	0.658699875022933	0.67605214264005
0.671174579219691	0.671442670811448	0.66635718651212	0.667783802368335	0.567890744504116	0.570095942786948	0.656442512081763	0.668021691087648
0.69926644699338	0.697262439286244	0.697080528972708	0.698088978108643	0.651322932791917	0.586871196515677	0.674367868797473	0.688948963091246
0.67812211965762	0.675920349500463	0.678208902759159	0.677532956911346	0.59815795851504	0.569154146818498	0.665109078247896	0.669934156295709
0.689095022635222	0.680663821244454	0.685038026672171	0.682447383895853	0.607499249076349	0.575653914209572	0.671740713439787	0.675980531256536

___________________________________
Test results for Model 2 vs Model 1

Column B	Model 2 (¦Á1 = 0)
vs.	vs.
Column A	Model 1 (full model)
	
Wilcoxon matched-pairs signed rank test	
  P value	0.5195
  Exact or approximate P value?	Exact
  P value summary	ns
  Significantly different (P < 0.05)?	No
  One- or two-tailed P value?	Two-tailed
  Sum of positive, negative ranks	25 , -41
  Sum of signed ranks (W)	-16
  Number of pairs	11
	
Median of differences	
  Median	-0.001352
	
How effective was the pairing?	
  rs (Spearman)	0.9818
  P value (one tailed)	<0.0001
  P value summary	****
  Was the pairing significantly effective?	Yes

___________________________________
Test results for Model 3 vs Model 1

Column C	Model 3 (¦Á2 = 0)
vs.	vs.
Column A	Model 1 (full model)
	
Wilcoxon matched-pairs signed rank test	
  P value	0.4648
  Exact or approximate P value?	Exact
  P value summary	ns
  Significantly different (P < 0.05)?	No
  One- or two-tailed P value?	Two-tailed
  Sum of positive, negative ranks	24 , -42
  Sum of signed ranks (W)	-18
  Number of pairs	11
	
Median of differences	
  Median	-0.001974
	
How effective was the pairing?	
  rs (Spearman)	0.9727
  P value (one tailed)	<0.0001
  P value summary	****
  Was the pairing significantly effective?	Yes

___________________________________
Test results for Model 4 vs Model 1
Column D	Model 4 (¦Á1 = 0, ¦Á2 = 0)
vs.	vs.
Column A	Model 1 (full model)
	
Wilcoxon matched-pairs signed rank test	
  P value	0.8311
  Exact or approximate P value?	Exact
  P value summary	ns
  Significantly different (P < 0.05)?	No
  One- or two-tailed P value?	Two-tailed
  Sum of positive, negative ranks	30 , -36
  Sum of signed ranks (W)	-6
  Number of pairs	11
	
Median of differences	
  Median	-0.0005892
	
How effective was the pairing?	
  rs (Spearman)	0.9818
  P value (one tailed)	<0.0001
  P value summary	****
  Was the pairing significantly effective?	Yes
___________________________________
Test results for Model 5 vs Model 1

Column E	Model 5 (¦Â = 0)
vs.	vs.
Column A	Model 1 (full model)
	
Wilcoxon matched-pairs signed rank test	
  P value	0.0010
  Exact or approximate P value?	Exact
  P value summary	***
  Significantly different (P < 0.05)?	Yes
  One- or two-tailed P value?	Two-tailed
  Sum of positive, negative ranks	0 , -66
  Sum of signed ranks (W)	-66
  Number of pairs	11
	
Median of differences	
  Median	-0.06575
	
How effective was the pairing?	
  rs (Spearman)	0.7818
  P value (one tailed)	0.0032
  P value summary	**
  Was the pairing significantly effective?	Yes
___________________________________
Test results for Model 6 vs Model 1

Column F	Model 6 (¦Ã1 = 1)
vs.	vs.
Column A	Model 1 (full model)
	
Wilcoxon matched-pairs signed rank test	
  P value	0.0010
  Exact or approximate P value?	Exact
  P value summary	***
  Significantly different (P < 0.05)?	Yes
  One- or two-tailed P value?	Two-tailed
  Sum of positive, negative ranks	0 , -66
  Sum of signed ranks (W)	-66
  Number of pairs	11
	
Median of differences	
  Median	-0.109
	
How effective was the pairing?	
  rs (Spearman)	0.6909
  P value (one tailed)	0.0113
  P value summary	*
  Was the pairing significantly effective?	Yes
___________________________________
Test results for Model 7 vs Model 1

Column G	Model 7 (¦Ã2 = 0)
vs.	vs.
Column A	Model 1 (full model)
	
Wilcoxon matched-pairs signed rank test	
  P value	0.0039
  Exact or approximate P value?	Exact
  P value summary	**
  Significantly different (P < 0.05)?	Yes
  One- or two-tailed P value?	Two-tailed
  Sum of positive, negative ranks	0 , -45
  Sum of signed ranks (W)	-45
  Number of pairs	9
	
Median of differences	
  Median	-0.01473
	
How effective was the pairing?	
  rs (Spearman)	0.8167
  P value (one tailed)	0.0054
  P value summary	**
  Was the pairing significantly effective?	Yes

___________________________________
Test results for RL Model vs Model 1

Column H	RL Model
vs.	vs.
Column A	Model 1 (full model)
	
Wilcoxon matched-pairs signed rank test	
  P value	0.0674
  Exact or approximate P value?	Exact
  P value summary	ns
  Significantly different (P < 0.05)?	No
  One- or two-tailed P value?	Two-tailed
  Sum of positive, negative ranks	12 , -54
  Sum of signed ranks (W)	-42
  Number of pairs	11
	
Median of differences	
  Median	-0.003153
	
How effective was the pairing?	
  rs (Spearman)	0.9182
  P value (one tailed)	<0.0001
  P value summary	****
  Was the pairing significantly effective?	Yes
___________________________________
Test results for RL Model vs Model 4

Column H	RL Model
vs.	vs.
Column D	Model 4 (¦Á1 = 0, ¦Á2 = 0)
	
Wilcoxon matched-pairs signed rank test	
  P value	0.0674
  Exact or approximate P value?	Exact
  P value summary	ns
  Significantly different (P < 0.05)?	No
  One- or two-tailed P value?	Two-tailed
  Sum of positive, negative ranks	12 , -54
  Sum of signed ranks (W)	-42
  Number of pairs	11
	
Median of differences	
  Median	-0.004535
	
How effective was the pairing?	
  rs (Spearman)	0.9636
  P value (one tailed)	<0.0001
  P value summary	****
  Was the pairing significantly effective?	Yes

_______________________________________________________________________________________________________________________________________________________________________
Model 1 parameters during stable period (each data is the median value of corresponding parameter distribution, each row contains data from one animal)

¦Á1	¦Á2	¦Â	¦Ã1	¦Ã2
-0.323297348695445	0.650513039158036	0.318032066453331	4.47433816107523	1.18556603654215
0.139663965763802	1.31877073416829	0.26814218401837	5.63245307966715	0.731913566823535
-0.373857175831545	0.372189036337975	0.138531308249218	4.21851821153347	0.819046201425176
-0.210957561507224	0.690576351530722	0.184498862466163	5.45325075660222	0.917082569863756
-0.175763411869627	0.621844447479845	0.196105194567479	3.59395527662495	0.70421701364819
-0.0455306516494723	0.628048260209133	0.195312549688176	2.62685151803084	0.541432076055062
-0.0626921087874136	0.138813235812624	0.189365284303302	4.87477029668532	0.914569185146946
-0.219764138541675	0.926920417338282	0.282043193777983	5.10122966380818	1.16307989995154
-0.0940885297714374	0.599574611008335	0.049476660025793	5.29200817836405	0.351524607335736
-0.325909024147561	1.48376690809343	0.316685150586241	4.74425741552646	1.20211442771937
-0.382846183401845	0.443900389580205	0.191996891129622	5.37741834132009	1.02106646278701
				

__________
Statistics

	¦Á1	¦Á2	¦Â	¦Ã1	¦Ã2
Number of values	11	11	11	11	11
					
Minimum	-0.3828	0.1388	0.04948	2.627	0.3515
25% Percentile	-0.3259	0.4439	0.1845	4.219	0.7042
Median	-0.211	0.628	0.1953	4.875	0.9146
75% Percentile	-0.06269	0.9269	0.282	5.377	1.163
Maximum	0.1397	1.484	0.318	5.632	1.202
					
Mean	-0.1886	0.7159	0.2118	4.672	0.8683
Std. Deviation	0.1624	0.3947	0.08017	0.9075	0.2736
Std. Error of Mean	0.04896	0.119	0.02417	0.2736	0.0825
					
Lower 95% CI of mean	-0.2977	0.4507	0.158	4.062	0.6845
Upper 95% CI of mean	-0.07955	0.9811	0.2657	5.281	1.052
					
Sum	-2.075	7.875	2.33	51.39	9.552
					
Wilcoxon Signed Rank Test					
  Theoretical median	0	0	0	0	0
  Actual median	-0.211	0.628	0.1953	4.875	0.9146
  Discrepancy	-0.211	0.628	0.1953	4.875	0.9146
  Sum of signed ranks (W)	-58	66	66	66	66
  Sum of positive ranks	4	66	66	66	66
  Sum of negative ranks	-62	0	0	0	0
  P value (two tailed)	0.0068	0.0010	0.0010	0.0010	0.0010
  Exact or estimate?	Exact	Exact	Exact	Exact	Exact
  Significant (alpha=0.05)?	Yes	Yes	Yes	Yes	Yes


_______________________________________________________________________________________________________________________________________________________________________
Model 4 parameters during stable period (each data is the median value of corresponding parameter distribution, each row contains data from one animal)

¦Â	¦Ã1	¦Ã2
0.368759565450361	4.43416205251345	1.22840745440463
0.157173686046252	5.31645187266423	0.635135939574201
0.225387372481812	4.23497224348028	0.883295616459273
0.198432135117019	5.41844847702009	0.903495501776791
0.165048449327923	3.60404393974031	0.592755129560538
0.123976093390952	2.57604743195539	0.439939693979846
0.199541807981581	4.87154683823752	0.930418650609056
0.298413035443758	4.94930613841618	1.18163463446809
0.0517421447068144	5.16723073881067	0.37130390921292
0.322450581606887	4.53101770491995	1.14543621901415
0.311075248365605	5.41642500389203	1.20753107439981
__________
Statistics

	¦Â	¦Ã1	¦Ã2
Number of values	11	11	11
			
Minimum	0.05174	2.576	0.3713
25% Percentile	0.1572	4.235	0.5928
Median	0.1995	4.872	0.9035
75% Percentile	0.3111	5.316	1.182
Maximum	0.3688	5.418	1.228
			
Mean	0.2202	4.593	0.8654
Std. Deviation	0.09617	0.873	0.314
Std. Error of Mean	0.029	0.2632	0.09466
			
Lower 95% CI of mean	0.1556	4.006	0.6545
Upper 95% CI of mean	0.2848	5.179	1.076
			
Sum	2.422	50.52	9.519
			
Wilcoxon Signed Rank Test			
  Theoretical median	0	0	0
  Actual median	0.1995	4.872	0.9035
  Discrepancy	0.1995	4.872	0.9035
  Sum of signed ranks (W)	66	66	66
  Sum of positive ranks	66	66	66
  Sum of negative ranks	0	0	0
  P value (two tailed)	0.0010	0.0010	0.0010
  Exact or estimate?	Exact	Exact	Exact
  Significant (alpha=0.05)?	Yes	Yes	Yes


_______________________________________________________________________________________________________________________________________________________________________
RL Model parameters during stable period (each data is the median value of corresponding parameter distribution, each row contains data from one animal)

¦Ã	¦Á
2.92426911739763	0.0273824652102646
2.99013351534421	0.0287617378983723
3.40924104893005	0.0258105243945861
3.78086971138408	0.017555883182599
3.34583700732368	0.016753507650732
3.11305274029688	0.00304181703304551
4.04777099696206	0.0207022626151462
3.19964897157014	0.0284828639791884
3.50454520385347	0.020911181775842
3.22730808700351	0.0339617425373909
3.57323999099512	0.0215571324499448
__________
Statistics

	¦Ã	¦Á
Number of values	11	11
		
Minimum	2.924	0.003042
25% Percentile	3.113	0.01756
Median	3.346	0.02156
75% Percentile	3.573	0.02848
Maximum	4.048	0.03396
		
Mean	3.374	0.02227
Std. Deviation	0.3388	0.008266
Std. Error of Mean	0.1022	0.002492
		
Lower 95% CI of mean	3.147	0.01671
Upper 95% CI of mean	3.602	0.02782
		
Sum	37.12	0.2449
		
One sample t test		
  Theoretical mean	0	0
  Actual mean	3.374	0.02227
  Discrepancy	3.374	0.02227
  95% CI of discrepancy	3.147 to 3.602	0.01671 to 0.02782
  t, df	t=33.03 df=10	t=8.934 df=10
  P value (two tailed)	<0.0001	<0.0001
  Significant (alpha=0.05)?	Yes	Yes
		
Wilcoxon Signed Rank Test		
  Theoretical median	0	0
  Actual median	3.346	0.02156
  Discrepancy	3.346	0.02156
  Sum of signed ranks (W)	66	66
  Sum of positive ranks	66	66
  Sum of negative ranks	0	0
  P value (two tailed)	0.0010	0.0010
  Exact or estimate?	Exact	Exact
  Significant (alpha=0.05)?	Yes	Yes

________________________________________________________________________________________________________________________________________________________
Model 1 parameters during switching period (each data is the median value of corresponding parameter distribution, each row contains data from one animal)

¦Á1	¦Á2	¦Â	¦Ã1	¦Ã2
-0.635754520506568	-0.0175876629528893	0.745622158364345	4.02974214632767	0.836207777253803
-0.666259053886691	0.0329532880983406	0.521027610626776	5.32525390879474	0.585893170440441
-0.811213271637351	0.0904925125718944	0.642095110384233	3.84271378848833	0.486250226364041
-0.164237125070149	-0.133051529004026	0.525960056626085	4.25320370114617	0.449318744992221
-0.548859674186028	-0.238443821241993	0.861729060881668	2.75608700949499	0.477282051631373
-0.351766366525416	0.0279020971331059	0.758746026341416	1.86794475142836	0.335715831561127
-0.127500383911865	-0.14993060946767	0.30945282407571	4.31652220218125	0.400058513243611
-0.472283069670777	0.354601985459948	0.589838392306324	4.47256436239231	0.569565259059334
-0.0411464887181105	-0.131522010007461	0.214169417557282	4.7877322654674	0.312446549186879
-0.826114520946013	0.0855822070038221	0.669760523604782	4.25080568875609	0.788360748653206
-0.715771006872667	0.200599938644168	0.469515463895454	4.43408456592814	0.523707307700849
__________
Statistics

	¦Á1	¦Á2	¦Â	¦Ã1	¦Ã2
Number of values	11	11	11	11	11
					
Minimum	-0.8261	-0.2384	0.2142	1.868	0.3124
25% Percentile	-0.7158	-0.1331	0.4695	3.843	0.4001
Median	-0.5489	0.0279	0.5898	4.253	0.4863
75% Percentile	-0.1642	0.09049	0.7456	4.473	0.5859
Maximum	-0.04115	0.3546	0.8617	5.325	0.8362
					
Mean	-0.4874	0.01105	0.5734	4.031	0.5241
Std. Deviation	0.2795	0.1722	0.1939	0.9552	0.1667
Std. Error of Mean	0.08427	0.05193	0.05846	0.288	0.05027
					
Lower 95% CI of mean	-0.6751	-0.1047	0.4432	3.389	0.4121
Upper 95% CI of mean	-0.2996	0.1268	0.7037	4.672	0.6361
					
Sum	-5.361	0.1216	6.308	44.34	5.765
					
Wilcoxon Signed Rank Test					
  Theoretical median	0	0	0	0	0
  Actual median	-0.5489	0.0279	0.5898	4.253	0.4863
  Discrepancy	-0.5489	0.0279	0.5898	4.253	0.4863
  Sum of signed ranks (W)	-66	2	66	66	66
  Sum of positive ranks	0	34	66	66	66
  Sum of negative ranks	-66	-32	0	0	0
  P value (two tailed)	0.0010	0.9658	0.0010	0.0010	0.0010
  Exact or estimate?	Exact	Exact	Exact	Exact	Exact
  Significant (alpha=0.05)?	Yes	No	Yes	Yes	Yes

_______________________________________________________________________________________________________________________________________________________________________
Model 4 parameters during switching period (each data is the median value of corresponding parameter distribution, each row contains data from one animal)

¦Â	¦Ã1	¦Ã2
0.563269900142339	4.10659718983684	0.653939374463692
0.47684536020931	5.33972782539224	0.412701093853786
0.364446565441629	3.87386386029241	0.283913003393786
0.412958653103308	4.31777051263899	0.346186024091691
0.44802381311526	2.82221875636666	0.285617138806664
0.652782707949103	1.91650036341232	0.289074521791127
0.232626038944611	4.38601651166887	0.294965293348345
0.623509979188743	4.42307982512228	0.534800884154146
0.168906606382166	4.85276888621308	0.246864782217582
0.519367260275325	4.2648993490903	0.560789588297274
0.398941770553542	4.46164902530025	0.36893145201328
__________
Statistics

Number of values	11	11	11
			
Minimum	0.1689	1.917	0.2469
25% Percentile	0.3644	3.874	0.2856
Median	0.448	4.318	0.3462
75% Percentile	0.5633	4.462	0.5348
Maximum	0.6528	5.34	0.6539
			
Mean	0.442	4.07	0.3889
Std. Deviation	0.1505	0.9453	0.1358
Std. Error of Mean	0.04537	0.285	0.04096
			
Lower 95% CI of mean	0.3409	3.434	0.2976
Upper 95% CI of mean	0.5431	4.705	0.4801
			
Sum	4.862	44.77	4.278
			
Wilcoxon Signed Rank Test			
  Theoretical median	0	0	0
  Actual median	0.448	4.318	0.3462
  Discrepancy	0.448	4.318	0.3462
  Sum of signed ranks (W)	66	66	66
  Sum of positive ranks	66	66	66
  Sum of negative ranks	0	0	0
  P value (two tailed)	0.0010	0.0010	0.0010
  Exact or estimate?	Exact	Exact	Exact
  Significant (alpha=0.05)?	Yes	Yes	Yes

_______________________________________________________________________________________________________________________________________________________________________
RL Model parameters during switching period (each data is the median value of corresponding parameter distribution, each row contains data from one animal)

¦Ã	¦Á
0.759353329515081	0.160480483156628
1.09339904563043	0.0814463499037843
0.774399408144855	0.11243502094431
0.828070087379419	0.10024272701387
0.766372680748387	0.146926780724596
0.114909370783732	0.216677769131792
1.16612494432507	0.0848914951253133
0.428447986725565	0.198807268183802
1.4019670380282	0.0622595844955445
0.927231277223374	0.120092661076847
1.04929828652389	0.0963674565416321

__________
Statistics

	¦Ã	¦Á
Number of values	11	11
		
Minimum	0.1149	0.06226
25% Percentile	0.7594	0.08489
Median	0.8281	0.1124
75% Percentile	1.093	0.1605
Maximum	1.402	0.2167
		
Mean	0.8463	0.1255
Std. Deviation	0.3534	0.04964
Std. Error of Mean	0.1066	0.01497
		
Lower 95% CI of mean	0.6089	0.09216
Upper 95% CI of mean	1.084	0.1589
		
Sum	9.31	1.381
		
Wilcoxon Signed Rank Test		
  Theoretical median	0	0
  Actual median	0.8281	0.1124
  Discrepancy	0.8281	0.1124
  Sum of signed ranks (W)	66	66
  Sum of positive ranks	66	66
  Sum of negative ranks	0	0
  P value (two tailed)	0.0010	0.0010
  Exact or estimate?	Exact	Exact
  Significant (alpha=0.05)?	Yes	Yes
