# Supplementary material for: Control of adaptive action selection by secondary motor cortex during flexible visual categorization
Source: eLife. 2020 Jun 24;9:e54474. doi: 10.7554/eLife.54474 (PMC7343391; doi:10.7554/eLife.54474)
Supplement: Figure 5—source data 3. [file elife-54474-fig5-data3.txt]

Figure 5 - Source Data 3
Data related to Left/Right hemisphere comparison (ROC preference)
_____________________________________________________________________________________________
Left hemisphere vs Right hemisphere, ROC PreStim preference, Stable period, Correct trials
Left	Right
0.0834788392782906	0.0287638287638288
0.40946706388613	-0.220777027027027
-0.148484491095648	0.100082034454471
-0.439495530012771	0.30625
0.0265038296282458	-0.0286757990867579
0.0181557572861921	-0.291625615763547
0.192442442442442	-0.124125874125874
0.0435712376369954	0.158168859649123
0.0120727272727272	-0.0954655399406019
-0.0769063180827888	-0.0696517412935322
-0.0511004300531241	-0.14398256788468
-0.00919254658385094	0.65290314320466
0.0466408040909894	-0.206401363027869
-0.114754098360656	-0.301827493888954
0.227716468590832	-0.00395480225988698
0.125420715056836	0.0257393973214286
-0.0584778136937997	-0.338700564971751
0.0530961791831359	-0.0890725436179982
-0.0658693737542299	0.0434173669467788
-0.0205136402387042	-0.0154882154882154
-0.155374887082204	-0.0149342891278375
0.0838420838420837	-0.42393063583815
-0.033301080470892	-0.110232558139535
0.135057471264368	-0.0404161664665866
-0.250301083902047	0.637288135593221
-0.107327586206897	0.208290114098779
0.28518689432395	0.133157416865282
-0.0456322435564781	0.653493643441411
0.0403139858993278
-0.0467197350144246
-0.116201633287964
-0.0715591315191579
-0.101169590643275
0.813325381272898
-0.375293480223948
0.191919191919192
0.392657004830918
0.121130952380952
0.201019644786789
0.0977848101265821
0.85630237118916
-0.151030927835052
0.0430927835051547
0.0583505154639175
______________________________
Test results
Column B	Right
vs.	vs.
Column A	Left
Mann Whitney test
P value	0.3429
Exact or approximate P value?	Exact
P value summary	ns
Significantly different (P < 0.05)?	No
One- or two-tailed P value?	Two-tailed
Sum of ranks in column A,B	1689 , 939
Mann-Whitney U	533
Difference between medians
Median of column A	0.02233, n=44
Median of column B	-0.02208, n=28
Difference: Actual	-0.04441
Difference: Hodges-Lehmann	-0.04894
_____________________________________________________________________________________________
Left hemisphere vs Right hemisphere, ROC PreStim preference, Switching period, Correct trials
Left	Right
0.102462121212121	-0.0834710743801652
0.386979166666667	-0.0732704402515723
0.0237320574162676	-0.0418275418275419
-0.212280701754386	0.417777777777778
0.0225311601150529	0.0239659367396592
-0.10545905707196	-0.47002997002997
-0.0278454047474133	-0.17948717948718
-0.178433641975309	-0.017156862745098
0.0731707317073171	-0.240549473249329
-0.0349517906336088	-0.23421926910299
0.0540865384615386	-0.180861093651791
-0.0207916833266694	0.688323917137476
-0.189401709401709	-0.0259615384615385
-0.391304347826087	-0.423688011555128
0.13740779768177	0.0374252793901064
0.106413344037106	-0.0550347222222223
0.0595238095238098	-0.432383262583384
0.0937150979794903	0.125
-0.0250231696014829	0.179112554112554
0.047751983543932	0.102735042735043
0.0568910256410256	0.0462686567164177
0.265721120984279	-0.223249299719888
-0.0430865648256953	0.00105263157894742
0.0925925925925926	0.0535714285714284
-0.291003911342894	0.782019704433498
-0.196240601503759	0.152859237536657
0.454936402180496	0.26909518213866
0.0660561877667141	0.838274932614555
0.0867012089810015
-0.116004962779156
-0.145114942528736
0.0949573734808635
0.045404208194906
0.897001303780965
-0.269675925925926
0.283730158730159
0.114728682170542
-0.0320855614973262
0.250043140638482
-0.00340909090909092
0.823569023569024
0.0388529139685478
0.176071538698736
0.210915818686401
______________
Test results
Column B	Right
vs.	vs.
Column A	Left
Mann Whitney test
P value	0.3488
Exact or approximate P value?	Exact
P value summary	ns
Significantly different (P < 0.05)?	No
One- or two-tailed P value?	Two-tailed
Sum of ranks in column A,B	1688 , 940
Mann-Whitney U	534
Difference between medians
Median of column A	0.05092, n=44
Median of column B	-0.008052, n=28
Difference: Actual	-0.05897
Difference: Hodges-Lehmann	-0.04587
_____________________________________________________________________________________________
Left hemisphere vs Right hemisphere, ROC PreStim preference, Stable period, Wrong trials
Left	Right
0.300925925925926	0.125
0.24901185770751	-0.365914786967419
-0.0769230769230769	0.0380952380952382
-0.2	0.1796875
-0.0551470588235294	-0.207207207207207
0.0277777777777777	-0.499479708636837
-0.139130434782609	-0.0175438596491229
0.162629757785467	0.230434782608696
0.1875	-0.0608294930875576
0.13894523326572	-0.0571428571428573
0.205555555555556	0.222906403940887
0.116363636363636	0.822463768115942
0.104743083003953	-0.155555555555555
-0.096938775510204	-0.172222222222222
0.179566563467492	-0.0471938775510205
0.0505747126436782	-0.375
-0.0454545454545454	-0.193877551020408
0.376190476190476	0.261904761904762
0.273846153846154	0.122727272727273
0.161290322580645	-0.0507246376811594
-0.0523809523809524	0.0619999999999998
-0.216117216117216	-0.478557504873294
0.0685714285714285	-0.228070175438597
0.375757575757576	0.114285714285714
-0.227368421052632	0.722222222222222
-0.380952380952381	-0.368827160493827
0.135281385281385	-0.102132435465769
0.113469387755102	0.406698564593301
-0.0868274582560296
-0.209450830140485
0.0213953488372094
0.280405405405405
-0.325757575757576
0.398026315789474
-0.102564102564103
0.0598290598290601
-0.142857142857143
-0.203125
0.25139043381535
0.0727272727272728
0.525641025641026
-0.155555555555555
0.00370370370370376
-0.222222222222222
______________
Test results
Column B	Right
vs.	vs.
Column A	Left
Mann Whitney test
P value	0.3101
Exact or approximate P value?	Exact
P value summary	ns
Significantly different (P < 0.05)?	No
One- or two-tailed P value?	Two-tailed
Sum of ranks in column A,B	1695 , 933.5
Mann-Whitney U	527.5
Difference between medians
Median of column A	0.0552, n=44
Median of column B	-0.04896, n=28
Difference: Actual	-0.1042
Difference: Hodges-Lehmann	-0.06866
_____________________________________________________________________________________________
Left hemisphere vs Right hemisphere, ROC PreStim preference, Switching period, Wrong trials
Left	Right
0.0571378340365683	0.156428571428571
0.390204737053392	-0.244343891402715
-0.0499800079968014	-0.0714285714285714
-0.375397667020148	0.428571428571429
-0.119932432432432	-0.0517178362573099
0.0356521739130435	-0.375731945348081
0.0216365066876476	-0.142763157894737
0.257246376811594	0.0281842818428184
0.0909090909090908	-0.13261105092091
0.188323430638078	-0.201149425287356
-0.289855072463768	-0.0794314381270903
0.0158730158730158	0.692239072256914
-0.132323232323232	0.059264816204051
0.185714285714286	-0.0464891041162228
0.0403361344537816	0.141227380015736
0.306410256410257	0.175770308123249
0.210526315789474	-0.472265932336743
0.102258852258852	-0.0525096525096526
0.000400962309542896	-0.126482213438735
-0.0764305722288916	0.119852941176471
0.163265306122449	0.187091503267974
0.24865831842576	-0.161414141414141
0.215540540540541	0.0431372549019606
-0.0672413793103448	0.15406162464986
-0.267090620031797	0.647515527950311
-0.101076555023923	-0.31281957633309
0.0124275062137531	-0.105376344086021
0.0100153011545416	0.69541910331384
0.106837606837607
0.107834507042254
0.0428845743545978
0.0723004694835681
0.330808080808081
0.417931034482759
0.0226086956521741
0.200431034482758
0.0226244343891402
-0.133116883116883
0.21875
0.307246376811594
0.608751608751609
-0.0959247648902821
0.0463949843260187
0.0927899686520375
______________
Test results
Column B	Right
vs.	vs.
Column A	Left
Mann Whitney test
P value	0.1480
Exact or approximate P value?	Exact
P value summary	ns
Significantly different (P < 0.05)?	No
One- or two-tailed P value?	Two-tailed
Sum of ranks in column A,B	1732 , 896
Mann-Whitney U	490
Difference between medians
Median of column A	0.05177, n=44
Median of column B	-0.0491, n=28
Difference: Actual	-0.1009
Difference: Hodges-Lehmann	-0.07974
_____________________________________________________________________________________________
Left hemisphere vs Right hemisphere, ROC CurChoice preference, Stable period, Correct trials
Left	Right
-0.0492822966507177	0.0315348608031534
-0.144644719201549	0.0794382269036646
0.0175268817204299	0.0259042033235581
0.159200802846456	-0.158901960784314
0.0432745474652232	0.0958148760330579
0.0322429906542054	0.129600752456622
-0.133782931710393	-0.0412050534499515
-0.0101332199546486	-0.123034188034188
-0.01863562326339	-0.0497196193398726
0.0295351569055211	0.0728446810921037
0.000325203252032669	0.0698236349143084
0.114754998901341	-0.359970238095238
-0.166431261770245	0.185624865098209
0.205056179775281	0.187802582033351
-0.126431850358231	0.0444972717699992
-0.0744212203580468	0.00661091198725616
0.197015197015197	0.0251284342193434
0.0459677419354838	-0.116159738231576
0.00889010089991826	-0.0651014918072879
0.00768676435263016	-0.0510785510785511
0.0775713794289645	0.11448123620309
-0.000621166239614945	0.16986848116179
0.0418207551476966	-0.0222115384615385
-0.144936708860759	0.0375302663438257
0.0753027607185903	-0.344656172328086
-0.0659508569068759	-0.288485607008761
-0.120470383275261	-0.225604611923509
0.0723099256033388	-0.406542617046819
0.0488704980842911
0.0736509991101042
0.0884609598315027
0.159750439929611
0.0853781512605043
-0.63764789881681
0.426204284530714
-0.00313052946781001
-0.242066514343742
-0.0458984375
-0.0302738553701327
-0.0264945652173914
-0.437956989247312
0.136894409937888
-0.147018633540373
-0.0470807453416149
______________
Test results
Column B	Right
vs.	vs.
Column A	Left
Mann Whitney test
P value	0.7610
Exact or approximate P value?	Exact
P value summary	ns
Significantly different (P < 0.05)?	No
One- or two-tailed P value?	Two-tailed
Sum of ranks in column A,B	1633 , 995
Mann-Whitney U	589
Difference between medians
Median of column A	0.004006, n=44
Median of column B	0.01587, n=28
Difference: Actual	0.01186
Difference: Hodges-Lehmann	-0.007204
_____________________________________________________________________________________________
Left hemisphere vs Right hemisphere, ROC CurChoice preference, Switching period, Correct trials
Left	Right
-0.00418351694324359	0.0735236985236984
-0.320019772614928	0.0730670103092783
0.0978070175438597	0.149174528301887
0.0909677419354837	-0.193977591036415
0.022361921867984	0.0601390618513906
-0.0724702380952381	0.294918699186992
0.0496832691591107	0.172843137254902
-0.00402328368430061	0.0455101327742837
-0.0441887226697353	0.209858244973967
0.0227252747252749	0.130024813895782
-0.122065727699531	0.200651544401544
0.0634825700615176	-0.423689255647245
0.0841482243952649	-0.088749799390146
0.246188594014681	0.229626143087682
-0.0687358276643991	0.00866779724891642
-0.0799627213420316	0.0880507898118057
0.09864422627396	0.14392312040701
-0.102319376026273	0.0140007671653239
0.0594772403982931	-0.182552800734619
-0.0355903950984366	-0.0944084836799339
0.0278293135435992	0.0983558994197291
-0.189213635592741	0.112739363339696
-0.00502645502645494	0.0373469387755101
0.035649232370544	-0.0327272727272727
0.145938173975557	-0.414871794871795
-0.0397910731244064	-0.288296192314441
-0.304022530723714	-0.187953216374269
-0.0235919523504646	-0.573820545651532
-0.0160589986347054
0.106013808139535
0.131401435432518
0.0314548304360216
-0.0881078478574868
-0.781057351018121
0.315541601255887
-0.244140625
-0.0507246376811594
-0.0955315870570108
-0.191094885285801
-0.115112994350282
-0.533589743589744
0.0422705314009662
-0.116666666666667
-0.145893719806763
______________
Test results
Column B	Right
vs.	vs.
Column A	Left
Mann Whitney test
P value	0.1480
Exact or approximate P value?	Exact
P value summary	ns
Significantly different (P < 0.05)?	No
One- or two-tailed P value?	Two-tailed
Sum of ranks in column A,B	1480 , 1148
Mann-Whitney U	490
Difference between medians
Median of column A	-0.01983, n=44
Median of column B	0.05282, n=28
Difference: Actual	0.07265
Difference: Hodges-Lehmann	0.05687
_____________________________________________________________________________________________
Left hemisphere vs Right hemisphere, ROC CurChoice preference, Stable period, Wrong trials
Left	Right
-0.174040338321405	0.216435185185185
-0.209677419354839	-0.171957671957672
0.16358024691358	-0.164705882352941
-0.323863636363636	0.122153209109731
0.0178571428571428	-0.0185983827493261
-0.108796296296296	0.0311320754716982
-0.183414634146342	0.0638528138528138
-0.190277777777778	-0.114814814814815
0.0409982174688057	0.152157738095238
-0.0175515577007459	0.124223602484472
0.320802005012531	0.239825581395349
0.155833333333334	-0.125730994152047
0.0104463437796771	0.0865384615384617
0.0889423076923077	0.44421906693712
-0.378787878787879	0.0409165302782324
0.0946291560102301	0.098014888337469
0.213250517598344	0.0643753409710857
-0.0232007575757576	0.338235294117647
0.0212355212355213	-0.373724489795918
0.00192554557124547	0.180397727272727
-0.192307692307692	0.159371492704826
-0.226475279106858	-0.111983254840398
0.127134724857685	0.111111111111111
-0.184313725490196	0.0859375
-0.0379310344827586	-0.139880952380952
-0.0613756613756614	-0.252860411899313
-0.380378096479791	-0.246063877642825
-0.0478260869565217	-0.0829493087557605
-0.161938074880166
0.150943396226415
0.20368558382257
-0.087962962962963
-0.00263157894736832
-0.560047562425684
0.0451680672268908
-0.0126811594202898
-0.130434782608696
-0.00555555555555554
-0.34775641025641
-0.379084967320261
-0.286111111111111
-0.0551724137931033
-0.105747126436782
-0.245977011494253
______________
Test results
Column B	Right
vs.	vs.
Column A	Left
Mann Whitney test
P value	0.0263
Exact or approximate P value?	Exact
P value summary	*
Significantly different (P < 0.05)?	Yes
One- or two-tailed P value?	Two-tailed
Sum of ranks in column A,B	1414 , 1214
Mann-Whitney U	424
Difference between medians
Median of column A	-0.0515, n=44
Median of column B	0.06411, n=28
Difference: Actual	0.1156
Difference: Hodges-Lehmann	0.102
_____________________________________________________________________________________________
Left hemisphere vs Right hemisphere, ROC CurChoice preference, Switching period, Wrong trials
Left	Right
0.0843873839639542	0.0511006289308176
0.0693877551020408	0.0527083333333334
0.0845194747875979	-0.0846808510638297
0.054967666078777	-0.118598382749326
-0.0478957436633189	0.0178209214720371
0.0186948853615521	-0.0324731691919192
0.0728349964362083	-0.105793867261757
0.0982860034153439	-0.10139137622262
-0.0252595155709343	-0.173982035928144
0.0420324324324324	-0.119283602851678
-0.0112101178499568	0.112841974734558
0.0198504539789923	0.100699300699301
-0.0703801945181255	0.0331032869341443
0.255712505193186	0.196096259926047
-0.286248752909877	0.0623332977701909
0.0136214520039939	-0.10096522138808
0.0936859750419072	-0.0264589779152886
0.000705687007056977	-0.0668934240362813
0.0878636016995316	-0.0941470054446461
-0.0187475733540408	0.0409793297210517
0.122920203735144	0.057648689516129
0.0132661379974803	0.049235832041262
0.0798326502732241	-0.0178236397748592
-0.0526727509778356	-0.0464778503994191
-0.0927390366642703	0.017641129032258
-0.0224766751484309	-0.279270315091211
-0.142830060934326	-0.16843717102115
0.0561784351145038	0.0242339359986419
0.0833701622577183
0.0831318268990244
0.159733713982542
0.0587264573991031
-0.0780303030303031
-0.45787033630142
0.219162001083619
-0.0815673730507797
-0.201379310344828
0.0548387096774194
0.0165536497806142
0.0224358974358974
-0.219500324464633
-0.31989501312336
0.0939632545931759
0.0209973753280841
______________
Test results
Column B	Right
vs.	vs.
Column A	Left
Mann Whitney test
P value	0.1265
Exact or approximate P value?	Exact
P value summary	ns
Significantly different (P < 0.05)?	No
One- or two-tailed P value?	Two-tailed
Sum of ranks in column A,B	1739 , 889
Mann-Whitney U	483
Difference between medians
Median of column A	0.02042, n=44
Median of column B	-0.02214, n=28
Difference: Actual	-0.04257
Difference: Hodges-Lehmann	-0.03664
____________________________________________________________________________________________________
Left hemisphere, ROC PreStim preference vs ROC LR CurChoice preference, Stable period, Correct trials
PreStim	Choice
0.0834788392782906	-0.0492822966507177
0.40946706388613	-0.144644719201549
-0.148484491095648	0.0175268817204299
-0.439495530012771	0.159200802846456
0.0265038296282458	0.0432745474652232
0.0181557572861921	0.0322429906542054
0.192442442442442	-0.133782931710393
0.0435712376369954	-0.0101332199546486
0.0120727272727272	-0.01863562326339
-0.0769063180827888	0.0295351569055211
-0.0511004300531241	0.000325203252032669
-0.00919254658385094	0.114754998901341
0.0466408040909894	-0.166431261770245
-0.114754098360656	0.205056179775281
0.227716468590832	-0.126431850358231
0.125420715056836	-0.0744212203580468
-0.0584778136937997	0.197015197015197
0.0530961791831359	0.0459677419354838
-0.0658693737542299	0.00889010089991826
-0.0205136402387042	0.00768676435263016
-0.155374887082204	0.0775713794289645
0.0838420838420837	-0.000621166239614945
-0.033301080470892	0.0418207551476966
0.135057471264368	-0.144936708860759
-0.250301083902047	0.0753027607185903
-0.107327586206897	-0.0659508569068759
0.28518689432395	-0.120470383275261
-0.0456322435564781	0.0723099256033388
0.0403139858993278	0.0488704980842911
-0.0467197350144246	0.0736509991101042
-0.116201633287964	0.0884609598315027
-0.0715591315191579	0.159750439929611
-0.101169590643275	0.0853781512605043
0.813325381272898	-0.63764789881681
-0.375293480223948	0.426204284530714
0.191919191919192	-0.00313052946781001
0.392657004830918	-0.242066514343742
0.121130952380952	-0.0458984375
0.201019644786789	-0.0302738553701327
0.0977848101265821	-0.0264945652173914
0.85630237118916	-0.437956989247312
-0.151030927835052	0.136894409937888
0.0430927835051547	-0.147018633540373
0.0583505154639175	-0.0470807453416149
__________________________
Linear regression results
	Choice
Best-fit values ¡À SE
Slope	-0.6125 ¡À 0.05062
Y-intercept	0.01756 ¡À 0.01229
X-intercept	0.02867
1/slope	-1.633
95% Confidence Intervals
Slope	-0.7147 to -0.5104
Y-intercept	-0.007232 to 0.04236
X-intercept	-0.01226 to 0.0685
Goodness of Fit
R square	0.7771
Sy.x	0.07988
Is slope significantly non-zero?
F	146.4
DFn, DFd	1, 42
P value	<0.0001
Deviation from zero?	Significant
Equation	Y = -0.6125*X + 0.01756
Data
Number of X values	44
Maximum number of Y replicates	1
Total number of values	44
Number of missing values	0
____________________________________________________________________________________________________
Left hemisphere, ROC PreStim preference vs ROC LR CurChoice preference, Switching period, Correct trials
PreStim	Choice
0.102462121212121	-0.00418351694324359
0.386979166666667	-0.320019772614928
0.0237320574162676	0.0978070175438597
-0.212280701754386	0.0909677419354837
0.0225311601150529	0.022361921867984
-0.10545905707196	-0.0724702380952381
-0.0278454047474133	0.0496832691591107
-0.178433641975309	-0.00402328368430061
0.0731707317073171	-0.0441887226697353
-0.0349517906336088	0.0227252747252749
0.0540865384615386	-0.122065727699531
-0.0207916833266694	0.0634825700615176
-0.189401709401709	0.0841482243952649
-0.391304347826087	0.246188594014681
0.13740779768177	-0.0687358276643991
0.106413344037106	-0.0799627213420316
0.0595238095238098	0.09864422627396
0.0937150979794903	-0.102319376026273
-0.0250231696014829	0.0594772403982931
0.047751983543932	-0.0355903950984366
0.0568910256410256	0.0278293135435992
0.265721120984279	-0.189213635592741
-0.0430865648256953	-0.00502645502645494
0.0925925925925926	0.035649232370544
-0.291003911342894	0.145938173975557
-0.196240601503759	-0.0397910731244064
0.454936402180496	-0.304022530723714
0.0660561877667141	-0.0235919523504646
0.0867012089810015	-0.0160589986347054
-0.116004962779156	0.106013808139535
-0.145114942528736	0.131401435432518
0.0949573734808635	0.0314548304360216
0.045404208194906	-0.0881078478574868
0.897001303780965	-0.781057351018121
-0.269675925925926	0.315541601255887
0.283730158730159	-0.244140625
0.114728682170542	-0.0507246376811594
-0.0320855614973262	-0.0955315870570108
0.250043140638482	-0.191094885285801
-0.00340909090909092	-0.115112994350282
0.823569023569024	-0.533589743589744
0.0388529139685478	0.0422705314009662
0.176071538698736	-0.116666666666667
0.210915818686401	-0.145893719806763
__________________________
Linear regression results
Best-fit values ¡À SE
Slope	-0.6962 ¡À 0.04746
Y-intercept	-0.004168 ¡À 0.01188
X-intercept	-0.005987
1/slope	-1.436
95% Confidence Intervals
Slope	-0.792 to -0.6005
Y-intercept	-0.02814 to 0.0198
X-intercept	-0.04233 to 0.02768
Goodness of Fit
R square	0.8367
Sy.x	0.07623
Is slope significantly non-zero?
F	215.2
DFn, DFd	1, 42
P value	<0.0001
Deviation from zero?	Significant
Equation	Y = -0.6962*X - 0.004168
Data
Number of X values	44
Maximum number of Y replicates	1
Total number of values	44
Number of missing values	0
____________________________________________________________________________________________________
Right hemisphere, ROC PreStim preference vs ROC LR CurChoice preference, Stable period, Correct trials
PreStim	Choice
0.0287638287638288	0.0315348608031534
-0.220777027027027	0.0794382269036646
0.100082034454471	0.0259042033235581
0.30625	-0.158901960784314
-0.0286757990867579	0.0958148760330579
-0.291625615763547	0.129600752456622
-0.124125874125874	-0.0412050534499515
0.158168859649123	-0.123034188034188
-0.0954655399406019	-0.0497196193398726
-0.0696517412935322	0.0728446810921037
-0.14398256788468	0.0698236349143084
0.65290314320466	-0.359970238095238
-0.206401363027869	0.185624865098209
-0.301827493888954	0.187802582033351
-0.00395480225988698	0.0444972717699992
0.0257393973214286	0.00661091198725616
-0.338700564971751	0.0251284342193434
-0.0890725436179982	-0.116159738231576
0.0434173669467788	-0.0651014918072879
-0.0154882154882154	-0.0510785510785511
-0.0149342891278375	0.11448123620309
-0.42393063583815	0.16986848116179
-0.110232558139535	-0.0222115384615385
-0.0404161664665866	0.0375302663438257
0.637288135593221	-0.344656172328086
0.208290114098779	-0.288485607008761
0.133157416865282	-0.225604611923509
0.653493643441411	-0.406542617046819
__________________________
Linear regression results
	Choice
Best-fit values ¡À SE
Slope	-0.5244 ¡À 0.05548
Y-intercept	-0.02684 ¡À 0.01515
X-intercept	-0.05118
1/slope	-1.907
95% Confidence Intervals
Slope	-0.6385 to -0.4104
Y-intercept	-0.05798 to 0.004301
X-intercept	-0.1171 to 0.008129
Goodness of Fit
R square	0.7746
Sy.x	0.08004
Is slope significantly non-zero?
F	89.35
DFn, DFd	1, 26
P value	<0.0001
Deviation from zero?	Significant
Equation	Y = -0.5244*X - 0.02684
Data
Number of X values	28
Maximum number of Y replicates	1
Total number of values	28
Number of missing values	0
____________________________________________________________________________________________________
Right hemisphere, ROC PreStim preference vs ROC LR CurChoice preference, Switching period, Correct trials
PreStim	Choice
-0.0834710743801652	0.0735236985236984
-0.0732704402515723	0.0730670103092783
-0.0418275418275419	0.149174528301887
0.417777777777778	-0.193977591036415
0.0239659367396592	0.0601390618513906
-0.47002997002997	0.294918699186992
-0.17948717948718	0.172843137254902
-0.017156862745098	0.0455101327742837
-0.240549473249329	0.209858244973967
-0.23421926910299	0.130024813895782
-0.180861093651791	0.200651544401544
0.688323917137476	-0.423689255647245
-0.0259615384615385	-0.088749799390146
-0.423688011555128	0.229626143087682
0.0374252793901064	0.00866779724891642
-0.0550347222222223	0.0880507898118057
-0.432383262583384	0.14392312040701
0.125	0.0140007671653239
0.179112554112554	-0.182552800734619
0.102735042735043	-0.0944084836799339
0.0462686567164177	0.0983558994197291
-0.223249299719888	0.112739363339696
0.00105263157894742	0.0373469387755101
0.0535714285714284	-0.0327272727272727
0.782019704433498	-0.414871794871795
0.152859237536657	-0.288296192314441
0.26909518213866	-0.187953216374269
0.838274932614555	-0.573820545651532
__________________________
Linear regression results
	Choice
Best-fit values ¡À SE
Slope	-0.613 ¡À 0.04438
Y-intercept	0.01059 ¡À 0.01442
X-intercept	0.01728
1/slope	-1.631
95% Confidence Intervals
Slope	-0.7042 to -0.5218
Y-intercept	-0.01905 to 0.04024
X-intercept	-0.03184 to 0.06551
Goodness of Fit
R square	0.8801
Sy.x	0.07581
Is slope significantly non-zero?
F	190.8
DFn, DFd	1, 26
P value	<0.0001
Deviation from zero?	Significant
Equation	Y = -0.613*X + 0.01059
Data
Number of X values	28
Maximum number of Y replicates	1
Total number of values	28
Number of missing values	0
