# Supplementary material for: Control of adaptive action selection by secondary motor cortex during flexible visual categorization
Source: eLife. 2020 Jun 24;9:e54474. doi: 10.7554/eLife.54474 (PMC7343391; doi:10.7554/eLife.54474)
Supplement: Figure 5—source data 4. [file elife-54474-fig5-data4.txt]

Figure 5 - Source Data 4
¡ª¡ª¡ª¡ª¡ª¡ª¡ª¡ª¡ª¡ª¡ª¡ª¡ª¡ª¡ª¡ª¡ª¡ª¡ª¡ª¡ª¡ª¡ª¡ª¡ª¡ª¡ª¡ª¡ª¡ª¡ª¡ª¡ª¡ª¡ª¡ª¡ª¡ª¡ª¡ª¡ª¡ª¡ª¡ª¡ª¡ª¡ª¡ª¡ª¡ª¡ª¡ª¡ª¡ª¡ª¡ª¡ª¡ª¡ª¡ª¡ª¡ª¡ª¡ª¡ª¡ª¡ª¡ª¡ª¡ª¡ª¡ª¡ª¡ª¡ª¡ª¡ª¡ª¡ª¡ª¡ª¡ª¡ª¡ª¡ª¡ª¡ª¡ª¡ª¡ª¡ª¡ª¡ª¡ª¡ª¡ª¡ª¡ª¡ª¡ª¡ª¡ª¡ª¡ª¡ª¡ª¡ª¡ª¡ª¡ª¡ª¡ª¡ª¡ª¡ª¡ª¡ª¡ª¡ª¡ª¡ª¡ª¡ª¡ª¡ª¡ª¡ª¡ª¡ª¡ª
Pearson's r for correlation between ROc preference for previous stimulus and ROC preference for upcoming choice, in each timebin
	Correct, Stable	Correct, Switching
-700	-0.920097514365938	-0.918668744979899
-675	-0.909101753992747	-0.92730739948248
-650	-0.868140781551488	-0.778235352226222
-625	-0.890490886255635	-0.787206926939617
-600	-0.910990049485962	-0.767616085497137
-575	-0.89757828959486	-0.904004379109329
-550	-0.877198015425893	-0.921065242247623
-525	-0.850742905887189	-0.681059435086868
-500	-0.826951854984028	-0.884721458316553
-475	-0.846121905808187	-0.890892285379365
-450	-0.898820173917211	-0.829491927334626
-425	-0.841979965700138	-0.8617098462166
-400	-0.862436156752504	-0.824192617313403
-375	-0.818294731217835	-0.8413942930698
-350	-0.797217305858697	-0.851699410054805
-325	-0.852121382757235	-0.766806048205176
-300	-0.850744351533458	-0.796732967821092
-275	-0.866610526248227	-0.857691384196998
-250	-0.866756591253048	-0.890776874717066
-225	-0.894285760517683	-0.825567738073215
-200	-0.884803874481667	-0.862251412647476
-175	-0.866908179578543	-0.861480548242793
-150	-0.890159978487636	-0.875448118827666
-125	-0.898713344784783	-0.876157845823168
-100	-0.908294059871411	-0.836599421118047
-75	-0.930401032948521	-0.885527285599034
-50	-0.907814339734743	-0.925509965667242
-25	-0.905561520203435	-0.746485176410568
0	-0.667182432571075	-0.701242186368648
25	-0.883615845908388	-0.892579714455036
50	-0.903226264355677	-0.912205913266738
75	-0.903706916422011	-0.900636694668297
100	-0.882348369745646	-0.914297577441519
125	-0.876733876746355	-0.91681398741021
150	-0.857304650169109	-0.717952845524717
175	-0.834809358890432	-0.540313157654038
200	-0.831486991332739	-0.720118783804608
¡ª¡ª¡ª¡ª¡ª¡ª¡ª¡ª¡ª¡ª¡ª¡ª¡ª¡ª¡ª¡ª¡ª¡ª¡ª¡ª¡ª¡ª¡ª¡ª¡ª¡ª¡ª¡ª¡ª¡ª¡ª¡ª¡ª¡ª¡ª¡ª¡ª¡ª¡ª¡ª¡ª¡ª¡ª¡ª¡ª¡ª¡ª¡ª¡ª¡ª¡ª¡ª¡ª¡ª¡ª¡ª¡ª¡ª¡ª¡ª¡ª¡ª¡ª¡ª¡ª¡ª¡ª¡ª¡ª¡ª¡ª¡ª¡ª¡ª¡ª¡ª¡ª¡ª¡ª¡ª¡ª¡ª¡ª¡ª¡ª¡ª¡ª¡ª¡ª¡ª¡ª¡ª¡ª¡ª¡ª¡ª¡ª¡ª¡ª¡ª¡ª¡ª¡ª¡ª¡ª¡ª¡ª¡ª¡ª¡ª¡ª¡ª¡ª¡ª¡ª¡ª¡ª¡ª¡ª¡ª¡ª¡ª¡ª¡ª¡ª¡ª¡ª¡ª¡ª¡ª
p value for correlation between ROc preference for previous stimulus and ROC preference for upcoming choice, in each timebin
	Correct, Stable	Correct, Switching
-700	3.3025148057551e-030	5.99217200171538e-030
-675	2.49132355385618e-028	1.36483669621283e-031
-650	5.50177796342028e-023	8.68437479998406e-016
-625	1.22326121548888e-025	2.41409436781924e-016
-600	1.23450542559233e-028	3.66754670120326e-015
-575	1.33056054791716e-026	1.53995565292887e-027
-550	5.34557839197183e-024	2.19200587912898e-030
-525	3.09461053361349e-021	4.6045179115942e-011
-500	3.5801817665514e-019	6.67148071984574e-025
-475	8.28601822737609e-021	1.08327597396777e-025
-450	8.87086308605379e-027	2.23343955809546e-019
-425	1.94980833631102e-020	2.60031147794856e-022
-400	2.19057552334778e-022	5.9262572199957e-019
-375	1.69088834786589e-018	2.19625009559683e-020
-350	5.36995442638824e-017	2.51342793230408e-021
-325	2.29197800543124e-021	4.08073882881328e-015
-300	3.09364116055221e-021	5.78613403396029e-017
-275	8.01996678311621e-023	6.59984212949859e-022
-250	7.73815752304683e-023	1.12185198953384e-025
-225	3.80303511175243e-026	4.61507595537301e-019
-200	6.51593601473449e-025	2.28844177412036e-022
-175	7.45582520079781e-023	2.74439813219804e-022
-150	1.35168742541476e-025	8.5060273201937e-024
-125	9.1875789411969e-027	7.0514060651271e-024
-100	3.34841952164768e-028	5.71680788704457e-020
-75	3.14051046972824e-032	5.29311079754543e-025
-50	3.98608589097796e-028	3.11166343232891e-031
-25	8.92537918705676e-028	5.20040515055918e-014
0	1.55953997997828e-010	6.9012910895289e-012
25	9.13934933840416e-025	6.46522609665309e-026
50	2.01543768790071e-027	7.78996764583093e-029
75	1.70726114353552e-027	4.85597853614322e-027
100	1.30595602838623e-024	3.47268636669905e-029
125	6.05062153628748e-024	1.2778547063306e-029
150	7.20791032176654e-022	1.26735038129971e-012
175	8.10662685051815e-020	9.64031912638189e-007
200	1.53333020888156e-019	1.00838815657716e-012
¡ª¡ª¡ª¡ª¡ª¡ª¡ª¡ª¡ª¡ª¡ª¡ª¡ª¡ª¡ª¡ª¡ª¡ª¡ª¡ª¡ª¡ª¡ª¡ª¡ª¡ª¡ª¡ª¡ª¡ª¡ª¡ª¡ª¡ª¡ª¡ª¡ª¡ª¡ª¡ª¡ª¡ª¡ª¡ª¡ª¡ª¡ª¡ª¡ª¡ª¡ª¡ª¡ª¡ª¡ª¡ª¡ª¡ª¡ª¡ª¡ª¡ª¡ª¡ª¡ª¡ª¡ª¡ª¡ª¡ª¡ª¡ª¡ª¡ª¡ª¡ª¡ª¡ª¡ª¡ª¡ª¡ª¡ª¡ª¡ª¡ª¡ª¡ª¡ª¡ª¡ª¡ª¡ª¡ª¡ª¡ª¡ª¡ª¡ª¡ª¡ª¡ª¡ª¡ª¡ª¡ª¡ª¡ª¡ª¡ª¡ª¡ª¡ª¡ª¡ª¡ª¡ª¡ª¡ª¡ª¡ª¡ª¡ª¡ª¡ª¡ª¡ª¡ª¡ª¡ª¡ª¡ª¡ª¡ª¡ª¡ª
Pearson's r for correlation between ROc preference for the stimulus before last and ROC preference for upcoming choice, in each timebin
	Correct, Stable	Correct, Switching
-700	0.0956133479856916	-0.100904309097607
-675	-0.40758386973335	-0.562616898547413
-650	-0.201242590590998	-0.0654984432453875
-625	0.678364262245771	0.0572154708244456
-600	0.486746655088169	0.408686894306353
-575	0.603679875783301	0.446880602396481
-550	0.769624061988254	0.504084302532839
-525	0.547704228816553	-0.293088635481826
-500	0.663108401230657	-0.322415234808612
-475	0.381503260781497	0.182702394011624
-450	0.707909616143856	0.583768627668003
-425	0.749983689910756	0.508129305425071
-400	0.557074457538229	0.116399898210978
-375	0.353707835845265	-0.382016644792939
-350	0.339124823543318	-0.657157195862569
-325	0.313462412518819	-0.582123122877958
-300	0.486295917426837	-0.0635412394355249
-275	0.71968172046327	0.325351282993875
-250	0.124438146081795	0.538710754381284
-225	0.256146902273118	0.377546413559709
-200	0.153326866209232	-0.0430310957167799
-175	0.347460291406017	0.485085520266059
-150	0.281833880472531	0.495492259366307
-125	0.328470040185197	0.412136737184279
-100	0.364643568367263	0.251206673041743
-75	0.193403458294741	0.187396439197344
-50	0.182295167930927	-0.0573480162193439
-25	0.308458483191667	0.130935210640046
0	0.512702486890691	-0.126844023634807
25	0.591047849145783	0.3458274564678
50	0.472421544918107	0.58642077161052
75	0.403462022509602	0.644168067147329
100	0.439310755290211	0.444990545500016
125	0.539805045702075	0.566681441200118
150	0.358763356147532	0.42268704972482
175	0.14043810753119	0.292615199846222
200	0.134097063887529	0.228183354710228
¡ª¡ª¡ª¡ª¡ª¡ª¡ª¡ª¡ª¡ª¡ª¡ª¡ª¡ª¡ª¡ª¡ª¡ª¡ª¡ª¡ª¡ª¡ª¡ª¡ª¡ª¡ª¡ª¡ª¡ª¡ª¡ª¡ª¡ª¡ª¡ª¡ª¡ª¡ª¡ª¡ª¡ª¡ª¡ª¡ª¡ª¡ª¡ª¡ª¡ª¡ª¡ª¡ª¡ª¡ª¡ª¡ª¡ª¡ª¡ª¡ª¡ª¡ª¡ª¡ª¡ª¡ª¡ª¡ª¡ª¡ª¡ª¡ª¡ª¡ª¡ª¡ª¡ª¡ª¡ª¡ª¡ª¡ª¡ª¡ª¡ª¡ª¡ª¡ª¡ª¡ª¡ª¡ª¡ª¡ª¡ª¡ª¡ª¡ª¡ª¡ª¡ª¡ª¡ª¡ª¡ª¡ª¡ª¡ª¡ª¡ª¡ª¡ª¡ª¡ª¡ª¡ª¡ª¡ª¡ª¡ª¡ª¡ª¡ª¡ª¡ª¡ª¡ª¡ª¡ª
p value for correlation between ROc preference for stimulus before last and ROC preference for upcoming choice, in each timebin
	Correct, Stable	Correct, Switching
-700	0.79274740547234	0.781505511415041
-675	0.242345892891731	0.0904342104848146
-650	0.577181010754481	0.857335243396754
-625	0.0310599716825338	0.875250074689092
-600	0.153669246835245	0.240949094951476
-575	0.0645995956402881	0.195388688649806
-550	0.00923275453314915	0.137374836945507
-525	0.101235268629729	0.411161924984607
-500	0.0366170214116392	0.363572423623183
-475	0.276684903905202	0.613414212737685
-450	0.0219851258411209	0.0764253012713632
-425	0.0124808627173748	0.133732884751618
-400	0.0943580656400291	0.748797162582091
-375	0.31601560848659	0.275984804682776
-350	0.337753882934656	0.0389554466744995
-325	0.377797625654421	0.0774609754370228
-300	0.15410772972069	0.861563377244897
-275	0.0189456082470027	0.358966414174579
-250	0.731967645173265	0.108126770109321
-225	0.47501738156166	0.282113136787952
-200	0.672371901483103	0.906043583710464
-175	0.325236841160577	0.155288959324498
-150	0.430168439131739	0.145310797696018
-125	0.354106012130016	0.236609679715366
-100	0.300209186108233	0.483869163616017
-75	0.592402833386711	0.604165178029752
-50	0.614218944164659	0.874962976366238
-25	0.38586549267087	0.718439328569424
0	0.12968769106137	0.726950114684314
25	0.0719515661498001	0.32766959618865
50	0.167975381426381	0.0747750160915275
75	0.24760556403599	0.0444042319421312
100	0.203984010329854	0.197514626505031
125	0.107272905527199	0.0876240501679277
150	0.30865525140366	0.223614443911093
175	0.698779303759891	0.411953307489562
200	0.71188080391128	0.526036666999258
