# Supplementary material for: Control of adaptive action selection by secondary motor cortex during flexible visual categorization
Source: eLife. 2020 Jun 24;9:e54474. doi: 10.7554/eLife.54474 (PMC7343391; doi:10.7554/eLife.54474)
Supplement: Figure 6—source data 1. [file elife-54474-fig6-data1.txt]

Figure 6 - Source Data 1
Data related to SVM decoding with M2 pseudo-population activity.
_______________________________________________________________________________________________________________________________________
Choice prediction accuracy, using spike count during holding (each row contains cross-validated prediction accuracy from one resampled dataset)
Stable-Correct	Switching-Correct	Stable-Wrong	Switching-Wrong
69.55	78.55	53.35	61
74.65	63.95	38.8	74.95
84.6999999999999	62.5	59.35	52.85
69.2	77.9	42.15	50.8
61.1	90.9500000000001	58.8	77.95
80.8	93.1500000000001	75.2	67
72.2	72.5	61.4	59
58.75	81.15	66	50.4
66.85	86.9	63.2	62.75
63.1	71.85	50.3	58.25
53.05	68.7	63.2	60.55
85.45	90.2000000000001	48.25	42.8
55.3	59.55	57.2	41.45
55.85	66.85	56.8	68
90	78.7	72.4	42.75
52.45	81.55	59.05	76.75
56.25	82.7	72.4	57.3
81.3499999999999	85.55	66.35	48.4
78.7	71.2	68.25	81.8
73.3	68.6	56.1	75.85
71.35	91.7500000000001	39.95	52.55
64.6	86.95	63.65	47.7
64.95	85.55	60.65	61.45
54.2	83.85	58.6	62.55
70.8	53.95	54.95	69
57.55	73.8	69.6	61.3
62	90.3000000000001	63.05	35
64.1	74.45	48.4	55.55
68.35	87.9	61.85	69.9
65.55	61.55	63.9	48.05
74.85	78.6	54.9	69.75
52.5	78.6	54.5	64.35
86.05	83.8	39.4	55.2
75.1	83.55	65.25	56.3
70.05	85.2	77.7	61.35
78.5	74.1	70.75	74.55
61	62.75	64.65	55.95
80.9499999999999	79.7	72.55	56.9
69.3	82.2	41.35	68.05
47.85	70.2	40.75	42.7
82.85	80.75	55.2	69.2
66.55	89.0500000000001	68.75	64.9
57.95	84.5	72.5	77.75
63.8	95.0500000000001	51.05	71
48.6	86.55	65.7	71.85
66.4	89.7	64.5	56.9
55.25	56.7	38.75	55.5
62.7	81.75	52.6	66.3
61.5	60.7	65.05	61.25
59.95	82.8	61.65	65
72.85	65.8	71.25	72.9
71.2	55.3	53.25	62.9
76.45	72.9	61.1	44.15
58.25	78.6	44.2	43.3
70.8	76.95	62.75	60
60.6	77.9	61.35	61.4
42.1	63.3000000000001	64.45	70.55
59.15	80.35	72	67.8
65.4	68.9	74.5	49.8
78.65	73.5	66.85	51.25
57.45	87.15	48.35	65.9
71.75	73.35	48.5	68.7
63.25	73.1	80.6	47.9
80.65	62.2	48.35	72.1
66.25	63.4000000000001	47.7	48.15
63.95	73.65	55.65	61.45
52.35	87.4	64.4	61.45
70.45	75.75	77.65	66.3
57.65	51.1	63.8	71.15
63.75	78.55	37.9	51.65
49.5	82.75	61.9	54.05
60.1	73.7	55	51.7
43.8	64.4	62.45	85.75
56.7	59.6	70	65.9
77.9	63.65	57.45	55.4
61.3	96.3500000000001	70.4	71.7
65.95	69.75	50.35	31.8
71.75	54.35	49.9	78.15
75.85	76.5	61.95	64.2
61.7	77.25	76.65	74.85
38.3	90.5500000000001	60.7	60.25
71.55	88.65	58.1	61.5
62	75.55	56.75	56.95
63.15	76.45	36.25	68.45
77.4	92.3500000000001	51.35	40.3
74.55	78.95	68.8	70.4
83.15	91	63.3	42.5
78.9	64.95	59.85	44.05
74.7	79.95	45.6	76.4
85.1999999999999	73.95	59.5	70.65
75.2	75.65	71.4	57.7
74.2	69.85	37.25	46.6
72.9	77.75	68.75	67.25
67.25	82.3499999999999	50.65	48.3
55.5	60.25	73.5	50.9
87.4	76.25	58.65	55.05
52.75	81.7999999999999	53.8	50.65
67.15	80.45	69.85	74.75
49	85.8	65.7	76.65
66.2	80.9	57.15	64.8
58.35	63.1	60.9	47.35
72.85	80.1	53.35	53.8
57.7	79.95	55.6	37.4
61.6	57.95	53.2	64.85
62.6	77.5	83.15	47.65
66.85	61	66.25	60.05
64.7	88.15	54	38.3
63.1	66.1	58.05	57.25
65.6	65.9	61.8	51.55
71.55	77.65	58.35	66.2
50.55	80.55	54.9	79.35
67.9	88.2000000000001	52.25	51.35
72.1	77.45	83.35	64.35
74.65	66.5	41.4	53.65
65.25	70.2	71.95	70.6
59.85	76.9	51.2	65.75
77.95	83.95	58	76.25
58	78.1	61.25	61.9
68.75	75.75	68.2	71.75
55.65	76.9	54.7	61.8
63.95	74	71.7	63.4
80.4	65.65	68.45	43.05
61.85	69.05	72.25	67
63.95	54.2	68.5	59.25
66.9	68.75	57.2	59.6
60.8	82.2499999999999	57.55	69.85
66.65	70.8000000000001	67.45	48.7
54.55	90.8000000000001	63.65	66.6
57.25	80.4499999999999	64.75	47.8
83.95	71.25	55.4	61.1
52.95	66.4	55.8	49.45
62.55	73.45	51.1	61.65
64.5	76.1	64.3	55.05
53.2	81.3	54.7	67.85
79.05	73.05	55.45	60.9
51.95	69.8500000000001	44.95	77.8
70.45	70.55	54.2	59.25
66.1	81.45	61.8	72.4
80.15	68.9	53.7	55
54.45	79.85	64.25	80.15
69.7	85.65	58.7	55.15
65.55	74.4	49.95	67.65
55.1	77.7	72	63.25
65.75	74.45	55.35	76.1
69.25	92.6000000000001	70.7	55.95
70.15	72.1	65.9	53.8
58.8	65.3	65.95	77.7
69.15	90.3000000000001	42.45	68.65
65.85	83.55	67.65	57.95
59.2	84.65	52.4	60.7
69.7500000000001	85.7	35.35	65.25
84.3499999999999	73.65	55.55	69.75
67.9	91.8	74.65	90.0500000000001
69.9	87.25	65.5	61.35
68	58.7	56.45	46.6
49.2	75.7	49.6	42.35
77.6	77.75	57.75	56.55
62.45	59.05	71.5	56.65
78.45	71.25	54.2	56.5
60.05	77.65	64.95	52.05
73.8	80.65	64.55	66.05
56.95	68.75	72.4	55.15
68.75	67.85	63.95	58.85
70.55	82.8999999999999	52.65	60.6
83.5	60.6	64	67.15
84.25	73.6	62.25	60.85
54.85	54.8	60.1	75.4
78.2499999999999	78.5	57.75	66.1
73.3	82.05	64.65	56.15
65.25	72.55	61.85	70.85
49.15	80.45	54.65	49
78	80.9999999999999	67.05	67.9
48.75	88.6	58.65	49.85
77.75	58.65	53.45	65
62.6	76.55	61.25	57.8
72.65	74	47.4	50.35
70	84.3	61	61
74.45	69.75	58.95	59.6
58.7	87.8	73.85	48.4
53.25	68.4	74.65	51.35
69.85	72.95	54.05	40.35
73.2	82	75.95	66.7
50.6	70.1	73.7	55.95
81.85	68.45	59.55	57.2
85.05	77.05	58.05	55.7
66.25	71.75	67.8	75.35
61.65	67.9	64.3	43.85
59.75	80.3499999999999	57.1	64.05
57.45	63.6	61.4	43.7
80.95	74.45	54.9	54.35
71.9	93.4500000000001	63.55	69.05
66.6	71.85	56.05	54.95
56.6	69.95	56.75	41.4
58.4	65.2	52.25	56.4
61.45	82.65	65.85	42
63.45	87.75	68.45	51.8
69	64.4	69.3	69.95
73.35	75.65	51.9	67.9
86.35	48.85	54.7	53.2
65.7	75.2	60.4	66.5
75.1	78.75	59.3	55.3
72.15	75.9	57.05	55.85
73.2	92.7	58.85	63.6
59.75	70.6	51	53.8
70.95	74.15	58.6	66.4
70.75	76.45	73.8	74.9
56.1	71.95	58.85	60.3
68.5	77.4	67.2	71.55
89.6500000000001	88.85	54.3	41.45
69.45	73.05	64.05	53.4
59.95	89.55	70.25	66.2
70.8	76.6	62.25	68.6
80.95	65.25	65.75	62.05
86.35	72.5	74.75	71.55
64.95	69.95	61.35	44.3
73.75	86.35	56.9	63.15
78.55	76.2	52.75	64.6
67.85	84.1	66.8	63
65.7	90.0500000000001	71.5	57.3
56.15	91.3	52.8	76.8
61.7	91.2500000000001	69.8	58.65
79.85	85.3	48	57.5
56.15	92.2000000000001	70.05	71.8
74.75	81.3999999999999	62.2	43.8
71.1	61.6	60.35	53.4
68.25	88.9500000000001	58.05	67.1
68.5	59.7	54	49.8
78.75	61.5	50.05	61.1
74.9	82.55	46.8	69.7
58.35	65.6	61.85	76.85
72.85	71.9	40.05	82.2
78.55	83	69.5	44.85
68.45	75.45	40.55	53.7
48	77.9	56.55	64.9
76.3	89.7	69.55	81.0499999999999
52	89	70.35	44.25
73.7	70.35	45.95	61.8
51.35	62.5	64.3	56.1
71.3	68.9500000000001	65.75	58.9
69.1	74.8	61.1	78.9
78.4	68.9500000000001	61.7	82.95
72.6	75.3	61	66.65
74.4	52.8	47.7	64.85
72.6	78	51.35	48.6
78.4	81.4	70.4	76.5
59.3	85.55	60.95	59.65
68.45	86.55	51.4	44.65
55.75	71.35	62.5	75.4
62.45	73.35	56.3	45.65
66.4	66.2	40.35	53.85
88.6500000000001	86.15	65.65	60.6
71.05	62.3	53.4	74
70.6	64.95	54.9	72.95
83.85	61.65	61.65	77.9
88.35	64.55	59.3	68.4
78.5	85.7	61.45	67.8
75.3	87.9	72.8	51.35
70.45	75.55	57.85	44.45
47	89.25	51.7	56.45
88.25	83	57.9	60.95
84.15	73.3	76.35	51.4
59.15	89.55	61.9	65.85
69.8	78.05	39.2	60.8
63.9	74.65	63.4	66.75
51.2	63.7	60.85	56.15
68.2	81.8	57.05	53.15
85.15	91.6500000000001	60.45	47.7
69.9	75.75	68.95	62.85
71.05	63	48.3	74
77.8	77.1	47.3	56.35
58.95	80.35	43.2	54.45
79.15	80.5999999999999	71.6	48.75
77.8	83.95	68.6	46.2
66.8	83.95	54.3	55.6
53.7	83.4999999999999	43.25	61.05
73.7	93.4500000000001	71.8	49.35
75.65	68.65	76.9999999999999	44.05
50.1	67.85	80.25	47.75
72.5	78.5	80.35	51.35
63.95	70.6	57.4	59.4
47.6	83.85	59.95	50.2
77.9	70.05	43.85	57.35
68.8	83.9	44.3	61.65
62.45	79.25	63.3	52.25
61.75	67.75	66.55	83.7
74.3	73.8	45.05	53.1
62	92.4500000000001	41.4	37.1
61.6	72.75	59.8	46.2
56.3	92.8500000000001	64.6	79.2
55.05	78.2	63.7	41.35
55.8	72.55	61.85	60.45
60.65	53.7	60.75	41.55
71.15	78.4499999999999	60.2	41.55
61	67.8	62.7	58.55
75.1	73.35	52.15	54.6
71.35	72.15	77.05	54.55
73.25	80.1	45	64.9
67.4	71.65	58.35	70.05
60.6	77.75	46.45	49.75
66.6	64.5	59.1	64.85
56.35	71.15	77.8	71.65
86.9	81.45	72.5	55.75
63.35	59.5	52.6	54.9
77.15	77.05	59.55	73.9
72.65	52.3	57.25	38.15
72.35	83.25	52.7	49.3
64.85	83.55	56	72.35
80.8	80.1499999999999	62.55	59.25
62.25	77.25	63.7	65.8
70.15	83.75	58.1	57.4
77.95	79.05	73.05	60.35
55.9	77.7	73.65	57
76.6	59.55	50.95	43.55
65.4	78	70	52.8
62.45	69.15	63.95	51.3
62.75	74.3	56.05	53.35
65.15	70.35	67.05	72.35
80.3499999999999	87.4	54	63.2
87.6	59.65	59.75	64.8
52.25	67.75	64.8	62.6
63.05	65.35	56.95	50.2
78.55	68.5	42.1	62.1
69.95	81.95	65.1	56.5
71.05	69.3	50.3	66.75
75	77	55.05	48.55
68	55.8	58.45	68.05
63.75	84.4	57.1	55.15
74.7	70.8	78.85	54.05
66.05	83.35	40.95	70.7
57.15	59.3	55.6	54.75
60.55	67.9	61	47.45
90.3500000000001	76.95	63.15	65.45
67.05	55.1	63.45	63.8
92.5000000000001	80.3	57.3	51.4
74.15	69.25	81.65	62.4
65.6	72.55	73.35	51.1
57.2	67.25	48.9	65.8
63.4	85.3	55.2	71.15
75.55	67	74.7	75.25
70.45	80.8	52.75	55.1
58.65	63.65	65.65	71.65
54.3	71.2	45.7	60.2
78.2499999999999	59.15	73.55	68.65
60.8	66.8	53.85	63
84.8	90.4000000000001	57.1	38.9
73.7	72.5	55.95	34.9
66.95	77.35	47.4	62.95
76.95	81.8499999999999	50.9	43.85
65.55	82.15	51.95	78.6
71	68.8	66.75	39.9
55.45	93.1500000000001	71.9	48.2
80.75	76.9	64.15	54.3
68.6	68.15	56.4	47.55
74.95	86.7	69.2	67.45
63.75	70.25	49.9	65.2
69.85	69.7	56.9	49.15
64.15	88.7	62.15	55.05
83.7	77	57.55	54.25
77.85	87.5	55.75	55.9
62.3	66.3	70.85	69.45
71.25	69.8	53.45	70
75.9	85.5	56.3	61.15
87.9	58.3	65.9	74.15
71.35	73.7	65.55	65.4
70.05	79.1	64.7	56
61.35	82.9	60.05	57.95
75.6	62.85	50.25	52.8
79.9	89.95	64.75	61.4
74.65	82.2	66.6	65.6
65.2	60.25	68.25	48.7
71.65	79.05	56.8	68.6
63.2	66.75	44.8	62.8
57.2	81.25	50.15	63.15
72.7000000000001	77.3	64.75	70.75
48.6	79.9999999999999	61.4	45.9
55.85	61.25	66.45	64.6
75.8	78.9	46.1	53
52.5	78.85	52.4	58.9
68.6	65.45	62.6	76.7
64.15	68.25	52.75	55.7
53.15	73.1	64.85	64.2
54.85	85.65	66.5	72.05
78.15	68.55	59.7	67.95
70.8	68.6	58.3	81.25
55.15	92.2000000000001	56.4	60.1
73.1	82.15	62.4	58.7
82.85	82.1	62.15	46.3
76.3	67.35	61.95	65.85
63.8	83.65	51.65	69.85
60.85	78.2	68.25	61.45
69.35	87.65	80.25	67
51.05	80.75	53.85	69.85
78.85	74.1	64.9	65.25
86.3	58.9	63.85	48.35
71.55	78.25	54.45	68.3
68.35	92.8500000000001	67.5	54.8
72.8	93.1000000000001	60.4	57.3
83.35	78.3	71.95	63
70.2	81.8	66.05	75.05
75.1	78.7	54.05	57.55
58.45	69.7	55.55	72.4
74.25	59.6	62.8	69.05
80	75.5	52.55	74.85
75	81.75	57.7	57.85
75.3	83.3999999999999	60.65	65.65
59.35	75.35	52.45	74.6
56.45	72.65	63.2	57.5
59.45	86.15	78.05	53.55
70.55	72.1	59.15	70.95
47.55	65.3	65.8	72.3
72.55	74.55	73.9	87.45
58.25	73.1	62.45	59.6
70.2	69.9	57.05	48.15
66.95	79.35	53	56.55
84.7	81.3499999999999	63.75	62.85
77.55	75.15	65.35	43.55
53.65	78.15	58.65	63.6
53.7	92.9	63.85	71.85
76.15	69.65	47.75	56.5
88.3000000000001	64	60.5	43.15
64.3	81.25	59.55	46.75
66.2	83.2000000000001	64.6	62.7
62.3	77.35	68.75	60.2
85.05	81	39.95	57.1
72.35	67.95	54	54.8
70.5	76.05	53.3	51.55
64.55	58.1	62.85	54.55
66.5	66.95	63	74.7
72.4	52.3	40.2	49.25
54.65	76.3	57.75	72.95
54.75	92.5000000000001	63.25	54.9
69.55	77.85	70.2	62.05
70.5	79.4499999999999	57.2	65.2
57.8	77.5	65.05	51.75
55.95	74.95	58.2	69.95
71.9	92.65	50.45	43
74.1	70.8	66.5	72.55
58.45	92.9500000000001	73.2	42
60.15	69.15	60.4	65.45
86	78.7	48.2	68.3
84.05	61.9	43.5	50.75
65.75	62.55	67.8	50.55
63.4	94.2500000000001	56.9	47.55
67.8	64.55	74.55	58.4
67.65	63.6	63.65	59.05
59.1	64.85	51.8	55.8
50.45	92.9500000000001	49.1	53.5
57.6	79.05	59	79.9
69.6	59.1	71.4	50.6
76.5	87.75	80.35	60.55
71	82.95	66.95	52.9
69.45	84.95	56	70.8
80.2	85.05	52.35	63.9
68.55	86.1	60.85	47.15
85.25	64.3	59.85	50.2
85.6	90.5000000000001	59.35	72.05
80.25	69.35	67.85	52.65
67.45	78.7499999999999	52.45	48.25
71.5	84.2	57.05	47.6
75.75	89.3500000000001	60.1	51.65
67.2	85.2	57.55	79
69.25	77.6	61.15	47.75
52.8	74.05	44.1	76.9
66.2	92.9500000000001	73.95	54.5
66.05	73.4	84.85	54.6
73.4	80.5999999999999	58.05	76.05
64.8	90.6000000000001	70.35	42.75
52	71.9	53.85	66.95
78.3499999999999	74.75	48.05	53.35
68	92.2000000000001	47.25	60.75
70.4	70.4000000000001	53.2	50.9
66.5	94.1000000000001	56.9	62.7
72.2	78.55	48	64.55
69.25	76.85	47.65	67.65
63.05	70.7	42.15	71.85
70.05	59.95	45.2	50.5
52.45	84.55	56.1	64.2
80.9	86.9	67.05	50.2
84.85	79.15	47.75	49.15
64.55	61.7	59.1	52.05
78.4	96.3500000000001	62.85	55.95
83.7	63.1	52.3	74.8
65.4	75.4	47.75	53.15
70.1	57.65	43.3	50.6
85.35	87.6	73.3	45.05
70.35	65.35	78.8	56.7
73.45	84.8	51.85	37.35
44.7	86.15	55.6	65.75
72.65	72.2	49.55	60.05
58.95	72.35	51.9	47
57.25	51.5	56.7	54.65
69.35	66.15	60.6	57.45
73.05	43.15	77.3	65.3
79.1	80.05	64.3	55.7
50.25	76.95	67.6	49
76.25	85.3	59.95	64.95
32.95	83.45	62.1	53.8
50.05	76.85	57.05	53.1
68.2	75.55	69.9	67.7
56.75	66.55	53.85	60.1
73.85	84.4999999999999	61.75	39.95
91.6000000000001	82.45	50.55	47.3
78.9	75.55	64.4	68.85
74.9	74.2	61.45	56.75
59.35	73.45	55.4	70
63.1	61.95	61.1	76.4
73.35	69.6	61.05	61.6
63.5	70.65	72.15	68.65
77.4	74.4	70.95	65.25
82.5	62.15	63.35	56.45
69.95	79.8	63.9	43.25
60.55	72.8	52.55	40.8
73.4	67.65	51.7	61.2
50.5	66.55	49.75	61.9
71.15	67.9	56.4	58.3
55.4	75.65	58.55	42.65
76.8	77.1	55.45	76.35
75.5	59.4	50.85	71.35
60.2	72.35	73.2	60.8
57.75	75.2	61.35	47.85
51.6	74.45	64.05	66.7
79.4	84.05	68.65	69.65
55.8	64.75	55.45	69.65
71.85	88.8	61.45	80.75
57.35	85.45	61	61.6
71.85	81.8	54.05	55.55
57.8	88.35	45	65.2
76.4	81.65	31.95	54.05
68.15	79.85	54.75	53.45
45.15	93.4000000000001	56.3	40.25
41.75	70.2	61.75	58.2
69.3	56.95	69.75	56.3
78.7	65.9	59.6	50.6
78.2	80.2499999999999	60.4	61.1
50.35	84.8	69.45	57.85
93.15	65.1	51.45	56
54.7	71.2	62.7	53.3
69.4	83	59.2	70.35
73.3	78.85	51.5	55.55
74.9	83.1	52.4	72.5
61	63.4	61.35	69.1
78	90.6000000000001	66.25	73.6
63.05	88.9000000000001	60.5	61
71.25	76.2	46.2	61.6
39.95	85.45	61.9	41.4
71.95	80.3	47.05	45.45
69.55	84.9	59.1	79.1
72.3	73.95	61.3	62.55
86.1499999999999	77.8499999999999	65.9	80.1
81.25	70.3	54.1	54.65
58.4	85.75	50.6	61.45
63.55	69.6	70.15	46.6
58.7	77.45	48.6	67.65
66.05	81.15	76.05	59.05
79.8	46.1	57.2	68.15
66.65	66.45	43.75	51.75
45.55	57.1	73.05	52.55
67	78.8	62.9	64.35
66.7	63.2	71.25	55.1
64.25	69.75	59.95	75
70.65	73.15	60.15	66
42.1	67.15	57.95	54.85
59.4	77.35	43.6	76.45
75.6	76.25	62	59.45
78.25	67.35	55	56.2
76.75	91.6500000000001	46.8	63.3
70.3	74.55	60.55	69.1
63.8	67.9	46.75	45.85
72.8	87	63.35	42.1
64.6	76.05	68.1	33.7
78.25	80.7	63.35	80.1499999999999
53.85	68.4	49	72.3
64.85	79.85	59	56.65
73.85	94.8500000000001	71.15	71.6
47.05	86.8	53.25	54.35
55.75	78.1	54	47.85
53.8	56.4	68.55	46.4
44.75	71.3	47.85	58
58.25	88.2	65.25	68.6
79.2999999999999	61.4	41.05	53.75
75.2	56.55	52.95	79.1
80.45	71.6500000000001	57	57.75
61.4	74.65	62.45	55.15
60.05	66.9	52.4	44.95
49.75	68.15	56	65
43.95	60.95	63.45	73.15
63.05	90.4000000000001	50	63.6
89.2	84.45	67.6	73.35
79.5499999999999	60.4	57.75	61.5
64.15	78.7499999999999	70.95	76.8
80.15	70.7	68.75	62
52.65	66.2	62.35	55.35
74.4	75.1499999999999	53.1	46.1
61.55	67.5	64.05	75.5
72.2	67.95	58.55	80.9
66.7	79.1	76.45	53.8
85.9	76.1	36	64.85
61.25	68.85	42.2	60.55
90.2000000000001	74.55	75.8	55.4
62.5	58.15	44.85	63.4
76.35	71.8	59.65	61.05
71.2	69.05	53.35	49.1
64.3	63.3	61.25	62.9
47.8	80.45	54.4	61.45
58.35	63.1	65.15	45
79.4	60.9	69.35	53.85
72.15	89.75	52.75	65.45
73.05	89.2000000000001	74.05	58.2
74.9	80.55	72.55	48.45
62.35	66.9000000000001	75.65	61.95
58.8	73.85	65.55	59.4
65.5	86.45	53.45	57.45
57.5	62.25	49.65	43.65
76.65	75.6	62.6	57.65
48.35	80.15	57.3	60.6
47.35	55.5	66.25	41.1
76.2	95.7000000000001	63.35	48.75
74.05	91.3000000000001	64.1	63.6
53.8	76.1	50.25	79.1
40.05	73.1	63.2	56.05
50.65	69.9	61.35	73.1
58.05	91.7000000000001	64.4	66.15
75.95	85.05	47	56.1
61.1	79.7	54.75	58.6
81.6	72.15	57	61.4
55.05	67.95	65.95	65.95
50.1	78.0999999999999	56.05	61.7
80.8499999999999	62.55	45.55	68.7
88.25	65.4	45.7	55.35
50.85	58.35	49.2	48.2
78.25	82.3499999999999	52.9	44.95
49.15	67.05	58.2	80
65.15	81.1	66.1	65.75
69.1	69.05	63.95	53.85
44.45	66.7	56.3	59.05
62	81.8999999999999	63.75	58
65.75	75.85	42.9	52.6
62.9	67.1	75.4	65.9
60.35	93.5000000000001	47.35	43.3
74	74.55	67.7	54.7
66.25	84.05	74.4	43.05
56.2	73.35	58.5	53.05
73.95	76.8	49.75	76
73.75	76.45	56.25	67.25
50.2	75.75	58.4	48.25
56.65	71.3	51.55	53.15
62.35	82.1	68.3	37.5
76.5	72.9	57	61.65
66.9	72.3	52	52.25
66.8	82.2	55.7	51.55
68.6	86	53.9999999999999	62.3
73.55	77.4	71.65	57.85
66.6	74.3	62.2	54.8
79.55	77.7	53.3	75.7
78.25	68.1	67.4	43.8
68.9	76.1	56.45	46.9
79.4	84.45	57.15	46.3
65.35	78.1	71.2	32.75
57.2	61.5	67.85	53.55
54.5	76.25	63.85	59.3
68.75	68.9	73.1	42.75
63.4	70.9	54.75	51.6
60.2	77.95	42.2	76.25
74.1	79.05	57.85	59.4
65.1	79.1	53.5	49.95
60.9	89.9500000000001	72.4	65.3
76.8	85.35	74.55	71.95
81.15	64.85	46.75	43.4
76.45	77.5	55.65	45.3
70.65	72.05	59.65	73.05
86.7	77.7999999999999	51.25	64.85
67.95	60.65	58.1	72.25
46.25	91.25	57.8	57.3
49.4	82.35	71	68.9
78.75	76.85	47.5	55.45
75.6	66.95	53.1	53.6
85.35	84.75	58.9	56
90.95	85.4	50.25	60.75
73.45	69.95	61.85	44.85
74.1	66.6	71.8	61.95
77.65	87.75	48.2	47.95
65.25	84.05	51.1	59.5
80.75	72.7	54.6	54.05
56.75	76.7	71.15	47.25
61.95	81.65	62.3	63.8
75.45	84.85	58.9	60.15
67.4	66.15	67.4	50.95
70.95	78.85	60.2	56.8
50.85	85.9500000000001	58.85	63.35
79.65	82.1999999999999	63.5	78.85
88.6500000000001	95.7000000000001	60.7	65.05
62.1	74.1	66.55	58.6
76	82.0499999999999	66.5	50.85
68.15	69.65	47.75	59.35
77.2500000000001	71.45	62.05	67.9
97.6500000000001	81.85	56.7	58.7
58.3	62.95	52.5	73.2
47.7	81.75	62.55	55.4
67.35	72.3	71.35	69.6
55.6	57.3	69	70.6
78	91.6500000000001	52.3	53.35
73.25	86.3000000000001	63.6	49.05
68.25	64.5	71.15	47
64.55	55.7499999999999	79.35	69.1
66.45	65.25	50	66.85
72.45	66.8	64.5	59.75
79.1	68.5	55.4	64.1500000000001
82.7999999999999	90.3	51.6	65.15
74.3	74.7	67.3	51.2
69	70.9	72.15	71
70	67.65	58.3	66.55
71.35	81.65	65.75	69.55
71.85	83.6	64.8	43.3
54.3	90.5500000000001	62.65	73.35
69.55	69.7500000000001	54.9	60
79.75	66.9	52.95	52.15
70.3	70.35	58.7	68.15
81.3999999999999	62.2	63.35	68.4
65.65	92.7500000000001	51.45	90.8
50.3	72.2	60	63.85
71.5	78.8	78.6	61.25
70.1	71.15	49.35	73.9
69	81.15	45.2	51.55
79.25	64.45	70.45	64.05
77.3	61	64.1	68.3
59.25	70.6	65.55	62.45
67.3	68.25	43.85	42.05
60.05	70.65	54.25	53.1
80.7	60.55	64.15	76.75
66.55	55.1	57.2	73
75.25	66.7	51.8	74.75
66	74.6	57.3	78.1
48.75	80.15	68.65	60.2
67.15	78.3	66.05	67.15
66.85	90.1500000000001	65.6	62.9
58.45	81.9	62	57.85
67.5	77.65	56.75	79.05
81.65	81.45	61.2	54.3
76.6	62.8	55.55	50.85
75.55	73	62.9	61.95
89.4000000000001	63.45	43.95	58.75
68.8	87.3	62.3	61.15
59.65	73	63.5	36.5
65	59.7	59.9	55.4
61.45	92.7500000000001	64.5	61.65
61.55	81.35	50.55	48
69.9	77.6	51.6	64.45
50.1	87.2	65.9	57.45
67.25	58.1	42.1	73.15
58.9	79.1	72.05	58.4
72.3	72.45	77	64.4
77.15	71	65.35	59.05
69.55	73.3	50	49.1
53.3	75.25	65.2	60.65
80.4	82.9	57.55	78.3
70.6	77.15	59.5	56.25
65.15	74.5	74	46
65.15	71.5	69.7000000000001	41.15
59.7	75.2	51.1	57.65
64.4	87.45	71.9	74.6
55.2	66.85	52.85	72.65
72.75	75.8	43.05	49.3
69.4	61.25	56.6	71.7
91.15	72.6	59.5	47.1
66.35	75.5	65.8	62.15
82.2	57.35	63.25	38.6
77.25	91.3500000000001	61.7	49.8
63.7	85.65	62.45	66.1
66.5	92.2000000000001	76.55	57.75
67.4	62.15	42.4	73.95
62.3	72.7	55.35	51.5
73.5	81	65.85	67.95
48.95	65.25	74.25	55.7
65.55	90.25	50.1	54.25
61.55	79.8	49.65	46.7
46.15	83.7499999999999	58.8	66.65
61.2	62.2	52.9	52.1
77.8	78.5499999999999	35.35	54.4
88.7000000000001	82.8499999999999	72.85	63.75
70.85	50.35	62.8	52.7
56.75	80.65	39.7	57.25
73.3	78.15	59.95	57.8
60.85	54.65	66.2	55.95
76.65	66.3	69.1	38.4
61.1	78.9	49.35	59.8
67.95	76.75	47	52.95
56.85	66.7	44.8	62.7
46.35	74.25	60.35	62
84.35	78.8	69.15	61.2
69.95	80.95	59.15	67.35
73	75.85	67.95	56.6
66.95	71	65.7	67.7
59.95	84.7	57.65	60.2
78.3	89.8500000000001	54.75	54.45
78.05	74.55	60	66.85
72.8	75.9	66.65	65.95
78.6	77.15	62.3	62
37.5	69.65	48.3	78.9
65	81.4	50.2	60.6
59.75	69.7	55.85	64.05
54.15	77.1	58.25	65.25
83.45	79.9	55.3	68.05
65.85	70.25	67.45	68.05
45.5	70.1	69.4	63.25
57.65	74.7	47.25	61.05
50.9	67.05	59.45	65.65
56.5	70.9	76.35	64.75
60.05	73.5	45.2	41.8
60.65	84.7	58.25	41.35
66.15	76.35	54.4	52.8
56.95	95.3500000000001	64.4	63.85
81.7	81.1999999999999	61.75	71.65
81.95	77.85	48.8	54.25
72.75	83.85	57.95	53.95
67.85	77.05	44.25	70.35
79.55	70.9	54.1	66.05
68.55	85.3	48.75	74.45
77.2	89.3500000000001	60.95	47.7
68.8	80.85	40.35	79.6
86.2	71.2000000000001	59.35	86.6
82.7	82.3	74.75	59.75
54.8	75.75	61.8	54.85
67.5	63.25	67.95	47.55
68.8	88.95	69.25	55.8
62	79.55	49.75	71.85
73.3	74.25	52.3	63.5
66.4	71.15	54.55	52.55
38.15	75.9	58.05	37.6
57.45	79.85	57.5	62.3
52.5	88.9	49.55	66.15
80.5999999999999	88.3	78.35	66.65
71.8	84.25	61.1	61.15
70.75	78.3	62.45	47.05
62.65	82	65.6	52.65
58.55	88.1	80.5	69.65
69.65	79.45	64.3	68.1
75.3	77.65	52.55	61.15
70.45	83.2499999999999	73.6	80.15
72.55	68.55	37.55	65.1
71.1	79.3499999999999	69.1	43.9
68.6	78.05	55.25	77.2
78.5999999999999	74.15	61.25	60.2
53.9	93.5000000000001	67.05	58.9
85.3	64.8	79.35	53.7
50.85	68.75	59.8	63.2
75.35	71.4	85.35	71.6
54.8	74.65	86.25	51.65
63.9	76.95	54.2	83.6
82.85	81.25	50.6	69.15
86.9	77	72.4	61.85
46	91.1000000000001	45.3	59.25
73	84.5	64.9	58.65
52.9	75.1	74.55	48.75
60.1	74.9	67.85	51.85
51.55	78.35	45.35	64.3
68.5	76.2	65	77.75
57.6	64.85	61.35	72.1
52.25	82.8	55.5	53.7
79.9	78.55	61.4	50.95
70.05	69.95	60.85	37.45
57.75	75.8	63.65	55.1
81.2	83.65	46.7	70.3
68.5	76.35	61.55	62.4
54.45	73.65	66.45	65.75
63.55	70.85	75.1	59.35
61.25	70.5	68.4	68.9
87.9	83	70.05	49.4
62.2	74.35	57.05	56.15
70.8	65.9	71.15	48.4
73.5	61.6	68.7	79.1
64.8	80.0999999999999	56.35	57.85
64.1	71.75	61.15	62.75
66.95	74.75	62.85	65.95
84.1	89.6500000000001	48.25	55.6
70.6	74.65	78.6	49
81.9	59.15	62.8	57.9
55.9	77	62.25	57.5
67	66.5	68.95	74.7
76.4	84.55	56.95	52.25
70.3	67.3	77.4	69.5
56.8	83.85	49.5	80.4
65.35	64.25	60.2	51.6
65.65	76.25	54.4	57.25
53.95	75.35	70.65	65.75
92.0000000000001	75.6	64.45	54.75
66.45	86.15	62.1	51.35
64.05	78.65	52.15	60.85
68.25	80.75	67.7	65.6
90.5	65.3	51.25	59.05
68.8	82.1	76.45	61.95
82.5999999999999	78.85	47.6	54.55
53.95	72.05	76.65	51.5
56.1	80.7	55.3	73.6
68.3	60.2	61.2	45.5
65.5	69.1	59	63.45
66.95	66.3	69	58.65
67.45	84.5	60.35	55.2
85.75	69.65	62.65	65
71.6	78.7	67.5	63.65
64.4	79.5	53.8	46.65
70.6	90.2500000000001	62.3	80.5499999999999
53.15	90.4000000000001	76.35	48.05
74.15	72.35	79.1	56.55
67	76.75	49.2	62.7
41.6	81.05	64.6	66
44.3	71.35	53.65	69.1
58.1	82.5	57.9	74.4
71.65	69.1	50.85	67.55
77.55	72.1	67.7	63.55
61.8	84.15	60.15	57.25
72.3	83.35	60.95	60.8
68.2	84.05	59.7	53.75
71.3	63.15	59.45	60.65
68.75	74.4	64.6	42.35
71.35	84.1	67.4	55.05
59.85	70.9500000000001	55.55	74.45
71.15	55.15	67.05	52.55
84.95	66.65	70.85	71.1
55.85	77.9	64.65	57.05
70.05	91.6000000000001	76.3	65.2
66.9	81.2	54.35	70.9
50.2	82.25	63.85	43.15
63.35	75	74.7	49.3
63.3	84.15	65.85	53.7
75.35	76.5	61.85	60.9
61.65	77.95	51	42
63.6	85.3	69.5	51.3
64.9	79.1	72.5500000000001	46.7
51.75	71.8	59.3	64.3
82.3499999999999	71.6	50.8	54.7
69.65	83.6	58.5	73.9
55.45	71.15	87.95	72.7
67.1	63.5	54.15	65.5
71.4	56.6	53.5	51.6
85.15	95.0000000000001	56.55	57.8
58.3	90.6000000000001	42.85	63.2
75.6	88.1	73.4	52.05
72.35	72.3	62.45	64.55
77.15	81.5499999999999	57.75	55.6
75.05	90.4500000000001	74.05	59.65
65.8	92.1500000000001	42.35	60.5
66.5	88.65	59.35	68.85
65.5	75.6	58.75	64.45
67	85.3	54.05	69.55
38.8	65.05	47.1	47.55
69.3	65.25	65.6	47.35
68.3500000000001	85.7000000000001	52.95	57.4
60.9	62.05	68.95	71.3
74.95	76.9	66.9	60.75
83.3	76.1	50.8	58.2
61.8	78.2	52.6	65.35
53.5	82.95	65.15	53.3
72.45	71.45	69.2	61.25
61.75	58.8	60.65	70.1
75.8	65.6	62.2	57.75
63.65	72.45	52	76.45
69.4	70.75	72.15	36.85
78.6	59.35	69.35	62.35
82.15	79.5	51.85	70.85
87.95	81.85	53.05	48.3
81.15	67.55	44.9	62.95
70.35	87.7	62.5	53.55
73	76.05	54.35	58.1
57.65	87.55	56.65	47.75
74.3	81.3	67.2	49.65
67.75	78	42.85	45.3
74.2	76.25	63.55	64.4
49.8	86.6	50.1	65.45
64.2	88.8	60.15	71.25
76.2	78.3999999999999	49.65	77.25
72.95	72.75	49.15	77.85
63.65	88.8	72.35	50.15
68	79.45	64.15	57.35
39.15	79.2499999999999	73.85	87.7500000000001
69.1	77.4	57.3	51.4
65.5	77.45	61.25	57.05
77.65	83.15	51.95	66.85
64.5	77.3	66.9	38.95
75.5	82.95	71.2	54.05
72.35	54.6	75.1	56.65
56.8	57.65	72.75	60.15
69.55	79.6999999999999	55.35	56.75
49.7	78.8	56.4	62.9
72.15	82.4999999999999	58.95	59.25
76.35	78.55	58.9	44.4
73.05	63.8	60.95	68.95
59.25	66.4000000000001	50.2	67.5
59.6	68.55	64.6	71.1
46.8	84.85	52.25	65.8
62.75	78.15	56.55	57.55
72.4	76	68.65	75.2
71.3	95.6500000000001	43.05	65.6
68.65	81.1999999999999	65.2	56.7
89	82.0499999999999	55.05	67.55
91.1500000000001	68.8	56.35	61.45
81.5	65.1	60.05	79.7
72.7	78.2	63.7	46.45
53.15	82.65	52.6	69.8
50.35	69.1	62.1	69.4
74.1	74.05	48.9	48.7
60.8	68.25	49.35	44.95
68.4	81.3	53.25	56
61.3	66.25	46.5	53.7
52.3	65.1	44.4	47.8
62.95	65.7	52.7	46.2
58.65	73.8	37.25	72.8
54.3	70.75	67.05	40.65
58.45	57.35	54.1	50.3
75.85	77.1	68.45	61.25
75.95	74.6	42.25	61.65
76.65	68.7	62.15	57.65
64.55	67.9	54.6	57.35
68.55	89.9500000000001	47	71.8
40.35	69.8	54.5	47.5
59.5	89.7000000000001	44.75	62.95
75.7	75.8	75.9	48.25
62.75	91.3000000000001	58.5	36.8
86.6	87.7	82.35	55.1
63.8	85.4	61.7	51.75
82.2499999999999	70.35	69.2	68.4
73.05	73.35	75.5	41.2
73.2	82.85	69.4	69.3
57.7	89.25	51.7	41.5
79.25	83.55	61.9	66.35
69.2	72.55	50.35	54.5
60.5	56.6	48.25	47.45
61.5	78.6	65.9	45.5
73.05	79.85	47.55	46.1
52.1	63.9	62	52.4
45.3	80.9999999999999	37.5	50.25
69.05	79.7	56.7	52
57	89.2	54.8	68.35
49.9	65.2	65.6	55.75
61.55	61.05	70.7000000000001	64.25
65.6	73.75	56.05	75.65
79	58.7	70.8	60.3
80.6	72.5	58.55	42.85
76.35	63.35	37.65	78.4999999999999
72.25	77.35	51.35	52.7
64.7	74.8	69.25	51.4
67.55	63.85	52.7	61.55
62.6	85.75	54.5	59.45
76.45	75.15	63.1	49.1
70.15	79.65	73.9	45.45
84.65	89.9	54.8	74.35
67	59.95	57.65	55.4
55.8	79.75	69.6	42.5
73.45	82.45	76.85	62.1
64.35	58.85	70.15	63.05
69.7	94.8500000000001	58.2	58.8
64.95	70.25	49.45	65.45
80.45	79.6	44.6	68.3
59.95	79.7	58.4	69.55
73	84.7	31.7	57.9
71.3	68.95	51.25	51.15
54.15	69.45	67.65	65.75
50.95	83.6	51	55.55
75.7	71.25	56.75	71.45
65.45	82.35	53.4	36.05
77.95	82.8499999999999	60.5	78.15
78.85	72.25	78.65	67
76.8	79.3	63.85	45.65
69.65	77.75	71	67.35
73	85.6	78.65	56.9
74.7	97.5500000000001	64.3	63.35
66.85	71.8	53.75	51.75
60.6	80.8	44.1	63.2
59.3	82.75	57.65	53.75
78.2499999999999	80	53.35	59.9
89.9000000000001	82.55	76.95	50.7
77.95	76.65	66.05	50.95
67.85	73.4	54.9	58.85
71.5	80.3	49.75	72.1
76.4999999999999	78.55	71.15	59.05
75.7	77.45	67.35	66.95
49.2	79.4	70.55	57.05
65.75	69.6	58.65	53.6
63.7	69.75	75.6	50.75
56	72.9	63.05	46.85
81.65	71.6	61.4	69.2
77.3	65.9	63.25	47.45
65.5	67.65	49.85	52.95
54.85	75.7	72.2	48.45
81.3	81.3	65.85	71.55
67.95	83.15	47.5	44.7
84.6	77.65	68.65	33.95
54.15	62.45	68.2	65.9
59.4	78.95	67.05	54.1
50.1	69.9	49.4	61.1
74.9	58.85	55.75	67.75
52	57	58.05	80.15
73.3	72.55	64.5	78.5
80.4	68.8	70.25	55.5
56.05	63.4	57.25	57.15
70.25	68.45	76.65	70.3
63.8	63.45	51.45	72.85
76.85	71.9500000000001	77.15	63.35
66.35	79.1	54.15	58.55
61.65	63.3	73.2	53.6
69.9	69.4	58.75	52.05
68.7	62.45	49.85	44.3
71.05	70.8	70.9	61.55
62.8	67.2	70.75	70.05
80.35	68.45	68.3	78.7
69.1	61.45	80.15	69.45
79.2999999999999	73.7	62	58.05
49.15	76.35	52.8	62.25
56.25	65.7	79.75	51.2
49.25	57.55	68.4	62.2
60.6	80.9999999999999	69.1	51.9
68.95	77.85	56.5	34.7
76.2	62.25	85.4	71.35
83.0999999999999	57.1	54.8	59.45
52.45	67.1	41.7	40.2
67.45	78.3	53.75	61.25
75.65	88.1000000000001	49.05	54.25
41.8	79.9	58.2	70.85
53.1	56.1	63.6	46.5
69.25	80.45	51.4	72.65
75.15	63.5	77.4	60.35
68.65	79.65	67.65	52.5
80.2	65.9	43.35	65.4
52.65	87.5	72.55	60
68.75	65.65	53.2	63.6
71.3	85.85	73.45	56.3
57.5	60.1	54.2	37.9
84.65	80.95	59.95	58.2
55.6	73.9	53.55	52.55
70.5	81.75	51.05	38.5
85.85	92.2000000000001	68.7000000000001	53.2
75.25	74.05	63.35	56.15
81.4	74.8	63.4	51.9
57.6	71.3	69.95	68.7
55.05	59.15	52.05	78.3
78.5	66.5	51.95	57
60	85.75	66.55	58
68.9	64.05	54	70.1
85.2	83.05	52.2	93.0500000000001
69.15	76.55	66.55	48.5
67.95	62.9	53.75	57.2
64.5	65.5	52.55	63.85
60.35	76.1	43.1	57.45
61.35	76.85	67.85	58.1
82.35	71.3	64.35	62.35
59.15	62.6	69.7	60.35
67.45	71.55	70.25	56.7
79.65	86.25	71.1	46.85
76.9999999999999	78	48.15	66.25
57	70.5	56.75	54.9
55.8	81.05	64.65	38.05
62.35	66.3	62.5	61.85
69.6	79.5999999999999	65.25	48.25
65.2	88.55	54.6	58.1
76.4	71.2	63.65	57
68.45	85.55	40.45	59.35
55.1	64.45	52.95	47.2
59.25	78.05	62.05	44.25
65.15	78	59.3	72.6
70.55	70	60.4	48.85
57.35	74.5	72.15	74.45
73.55	64.65	52.55	78.15
51.3	68.6	66.35	44.55
42.75	77.8	57.95	46.85
75	69.4	52	52.5
62.55	82.25	53.95	49.6
69.65	90.4000000000001	73.4	52.6
74.7	75.4	50.95	53.65
63.25	73.6	70.35	80.95
68.5	64	50.05	66.5
80.7	79.65	54.9	45
47.55	61.65	50	76.45
87.5500000000001	75.7	59.4	76.7
78.15	65.45	60.7	60.5
58.15	74.8	42.55	58.7
43.95	86.4	55	84
67.9	39	41.35	54.5
56	80.15	47.25	60.5
65.45	73.2	49.05	47.75
89.6	77.45	54.2	62.8
53	72.1	65.05	41.5
69.25	91.4000000000001	57.2	44.2
70.25	71	56.7	57.75
74.2	76.55	49.5	53.85
48.3	71.1	70.3	60.6
85.65	88.6	57.05	38.25
75	77.25	62.5	53.95
68.8	70.55	71.7	66.5
43.1	57.75	41.75	64.95
78.5499999999999	61.55	57.2	62.5
62.25	77.55	50.3	64.2
73.8	77.2	71.4500000000001	66.15
72.6	70.2	58.1	51
71.45	80.5999999999999	54.3	29.45
75.25	77.05	75.9	62.35
69.05	80.65	59.4	59.7
76.9	69.05	63.8	82.6
78.4	63.3	69	51.65
59.95	70.55	45.85	44.55
65.65	90.15	70.1	46.8
74.3	55.75	53.1	70.75
57.15	76.15	65.8	65
77.6	86.55	52.55	52.85
65.8	62.2	61.75	61.45
64.45	68.5	73.25	70.3
73.8	72.1	55.35	64.6
52.05	66	60.15	68.65
71.15	73.9	71.25	72.5000000000001
62.7	76.8	51.65	62.7
67.1	80	54.6	66.95
76.35	75.1	54.55	58.5
64.05	70.2	66.25	36.95
65.15	66.6	49.95	57.9
61.7	66.1	53.3	31.7
81.95	86.35	58.3	49.15
67.65	77.15	61	65.1
70.7	79.45	53.45	73.65
73.15	86.55	56.45	77.5
77.3	79.2	67.4	88.1500000000001
37.15	60.75	71.75	67.35
59.25	85.95	59	73.1
80.65	82.9999999999999	52.45	50
80.75	61	60.05	68.85
69.7	81.2499999999999	71.1	53.15
80.55	58.8	41.6	42.35
81.4	60.6	56.65	75.85
64.95	95.4000000000001	58.55	61.05
69.05	74.55	59.75	63.9
70.55	66	42.15	74.4
59.4	81.6	71.9	80.75
90.7	66.05	50.1	64.8
63.7	71.95	70.85	42.7
70.1000000000001	65.3	52.5	45.05
92.6500000000001	81.2999999999999	67.1	60.2
62.25	69.4	57.75	64.15
58.3	89.5	69.05	77
79.25	79.05	74.85	59.15
67.35	80.4	60.5	59.15
67	90.4000000000001	48.9	39.4
71.95	83.85	55	54.05
50.15	60.95	56.85	59.55
77.25	81.05	60.4	52.8
63.85	75.95	56.05	66.5
62.2	84.3	67.9	61.4
75.2	65.8	60.1	52.45
61	80.55	79.1	68.4
74.35	91.7500000000001	54.65	70.15
50.45	69.1	66.8	60
74.8	61.6	68.95	54.9
59.9	70.55	66.6	68.85
74.95	56.35	65.8	51.8
77.8	76	70.15	79.95
69.2	86.85	49.35	51.95
78.3	72.55	77.15	56.95
80.7	73.25	61.75	55.35
72.6	88.05	58.1	64.5
62.05	86.5499999999999	78.65	72.75
73.65	73.8	62.65	50.05
73.4	83.4	63.95	67.6
88.3000000000001	69.9	64.1	55.9
55.5	69.75	66.5	45.15
70.1	41.2	59.45	45.1
78.55	51.35	60.15	60.75
66.95	75.8	64.55	72.55
93.1000000000001	67.45	64.65	64.95
63.15	73.9	56.5	69.9
60.75	66.5	61.15	82.9999999999999
48.8	57.55	42.15	52.9
73.25	86.15	53.85	76
60.1	88.5000000000001	77.55	34.3
52.65	70.45	70	62.9
59.25	91.1500000000001	56.8	57.4
62.85	77.1	61.15	61.65
59.9	82.55	51.95	42.4
65.85	65.8	51	53.15
70.4	80.7	46.3	72.7
76.75	93.0000000000001	48.8	63.2
64.75	66.8	65.2	61.65
55.85	75.75	63.55	63.55
62.85	76.9	65.5	76.75
77.15	79.8	62.45	61.25
71.25	82.1	64.7	66.45
49.1	73.8	54.9	34.55
60	62.3	49.4	66.9
75.35	62.35	41.6	63.4
68.65	63.5	57.05	57.5
78.8	82.15	66.75	60.9
67.75	86.65	60.85	63.5
69.7	70.55	70.55	72.45
55.35	75.55	60.8	59.9
84.85	76.05	64.7	60.05
86.7	94.3000000000001	66.8	44.4
93.3500000000001	80.65	55	39.35
69.9	68.85	71.75	67.1
62.25	65.1	60.8	67.9500000000001
60.8	74.05	58.8	65.9
72.15	85.35	59.05	45.45
79.4	79.65	51.55	64.9
67.25	69.15	65.6	76.55
64.8	89.7000000000001	53.4	51.25
83.05	70.25	53.4	60.4
67.85	95.7500000000001	56.95	53.05
54.95	87.4500000000001	61.6	57.9
77.95	62.65	45.8	42.3
62.1	71.1	58.65	46.4
73.9000000000001	84.3	65.6	53.6
87.6000000000001	72.75	42.05	49.85
81.65	86.35	54.35	58.75
72.85	52.25	77.8	61.65
69.85	70.05	73.25	65.25
77.6	89.5	60.35	58.55
65.3	75.7	69.95	43.7
63.35	77.2	51.15	45.55
66.25	76.7	65.85	53.85
69.7	84.1999999999999	69.8	66.45
68.5	79.3	53.15	68.55
79.6	68.6	71.4	68.65
73.35	92.4000000000001	65.05	68.05
52.1	79.9999999999999	58.7	38.55
90.3000000000001	93.2000000000001	59.65	68.4
75.85	54.1	68.2	48.25
63.35	83.25	72.45	70
68.15	92.85	70.65	66.2
76.35	81.9	48.55	57.35
77.8	71.9	48.3	53.3
67.75	83.15	66.45	70.05
52.6	64.7	67.85	77
84.9	54.6	60.5	70.8
60.3	74.3	54.95	59.15
40.65	68.1	54.85	44.25
50.25	68	64.2	48.4
67.8	67.8	57.3	62.75
48.5	78.25	46.4	56.4
54.25	71.1000000000001	76.15	80.3
90.9000000000001	89.1000000000001	54.7	61.95
56.35	78.2	54.1	67.1
67.95	80.55	64.85	62.55
54.7	75.2	68.2	56.7
63.8	67.35	53.2	45.45
73.25	72.9	56.1	70.15
64.5	89.6500000000001	84.65	59.75
74.05	77.6	40.25	59.5
88	89.15	52.2	78.7
66.15	95.4500000000001	60.1	72.65
62.55	71.5	69.95	55.95
67	64.6	55.95	65.85
61.8	78.0499999999999	62.4	63.85
69.35	55.5	69.65	71.85
58.95	88.9000000000001	53.75	57.65
76.1	90.45	53.55	75.5
69.6	77.55	53.3	62.6
53.6	86.85	66.2	61.5
74.85	70.75	53.5	70.25
67.2	81.75	63.1	48.5
61.65	72.8	44.6	73.9
69.8	82.7499999999999	53.5	58.45
59.8	70.4	50.55	43.6
75.95	61.25	59.7	75.7999999999999
69.85	89.45	61.2	62.7
77.85	59.3	54.1	46.95
66.05	77.45	61.7	70.5
58.4	74.75	58.25	77.95
54.45	81.7	81.3	54.05
60	90.75	60.85	80.8
76.45	76.15	55.35	69.6
55.4	70.05	62.3	53.75
65.75	86.85	68.3	27.7
70.15	76.6	59.85	52
76.1499999999999	78.5	82.1	50.3
56.6	67.75	70.85	54.6
50.8	85.75	61.4	76.15
56.2	67.7	54.75	63.85
64.45	77.15	60.35	59.4
81.8	56.35	67.1	59.65
83.0499999999999	75.5	64.1	61.25
86.85	73.1	62.9	52.5
61.15	57.95	84.15	57.65
73.35	75.1	47.6	68.1
63.65	64.2	60.2	50.6
69.7000000000001	63.35	76.55	53.75
56.65	67.25	58.3	45.55
66.75	66.7	64.65	60.4
61.35	80.15	65.65	68.45
56.25	70.45	68.7	69.5
78.3	53.15	57.85	53.95
68.65	63.05	51.6	74.55
63.35	71.4	52.7	73.9000000000001
72.1	69.2	62.2	65.95
54.35	81.65	57.05	43.65
76	67.75	54.7	43.5
58.45	59.2	56.05	58.8
83.55	79.95	63.45	53.2
79.55	72.9	59.05	68.2
66.15	72	48.4	53.85
90.5000000000001	75.25	70.8	66.85
76.7	59.25	67.9	63.6
57.35	70.3	63.15	90.1000000000001
62.75	76.4	53.05	45.55
57.45	81.4	67.55	52.85
75.2	86.1	47.85	68.4
64.35	80.95	67	73.3
53.4	57.75	54.6	58.45
77.6	81.6499999999999	86.6	72.95
52.9	69.35	52.45	67.45
80.2	74	47.55	62.25
47.4	86.35	57.75	68.45
89.5000000000001	73.1	80.8	67.5
64.5	82.6	41	59.8
70.8	90.35	76.05	37.3
72	74.25	55.85	51.2
69.2	81.15	69.4	49.65
60.15	87.95	62.45	76.7
66.2	84.85	56.6	59.55
71.2	83.65	68.8	47.05
53.7	62.85	54.9	57.8
77.55	68.9	69.9	72.9
73.7	84.75	59.3	53
64.35	83.15	51.45	54.95
73.85	61.25	59.4	44.85
82.05	62.6	65.05	55.6
77.85	69.7	60.05	75.4
67.5	66.35	48.65	60.55
91.1000000000001	81.1	46.35	62.5
52.95	58.7	47.1	67.55
73.45	78.15	61.55	58.85
62.45	77.85	56.15	44.1
59.85	51.95	50.9	53.25
69.05	65.6	59.75	69.4
77.65	64.2	69.15	49.55
70.7	78.1	55.1	81.55
76.25	66.85	66.1	75.5
71.75	69.7	65.7	51.9
74.15	72.2	52.6	69.85
81.9	78.95	69.5	64.9
64.75	77.35	72.25	53.3
65.45	64.05	63.35	53.75
55.05	58.65	60.75	55.7
63.8	70.45	71.6000000000001	57.2
80	73.05	85.2	80.6
51.2	69.85	67.2	56.8
60.8	67.45	61.6	64.2
69.5	69.45	53.3	67.6
68.15	54.85	68.4	48.85
77.65	69	62.1	55.85
56.35	75.85	64.4	55.55
53.8	87.5	48.45	79.5999999999999
90.9500000000001	80.1	58.5	57.55
66.25	74.45	68.75	80.55
79.75	82.65	53.95	45
74.2	85.55	42.3	63.9
63.7	66.7	59.05	55.25
59.9	53.05	59.2	58.45
79.6	57	66.25	50.1
68.85	73.85	65.5	75.6
63	83	55.3	56
62.45	75.9	63	64.15
72.2	83.25	51.7	51.4
74.2	88	58.7	70
78	66.45	40.55	48.4
78.05	85.65	58.65	56.75
69.8	83.45	62.45	48.6
62.8	65.6	33.45	56.3
47.2	85.95	44.25	36.35
78.95	80.6	62.4	58.35
73.15	76.55	57.9	72.6
52.75	75.35	54.45	70.15
77.1	85.95	63.65	66.6
51.7	67.6000000000001	45.2	68.25
59.4	73.45	60.7	59.35
76.85	67.7	73.55	51.7
83.3	73.7	58.6	72.55
67.75	84.8	67.2	69.8
61.7	77.2	57.6	59.5
59.3	68.75	69.7	44.55
69.05	63.65	53.75	79.9
75.6	56.2	49.5	74.4000000000001
82.35	76.95	79.55	52.2
62.95	73.4	84.7499999999999	72.45
55.2	74.7	64.5	56.15
67.9	87.7	56.55	54.7
59.7	82.8	52.9	69.5
40.65	71.1	67.55	63.95
85.45	76.45	48.65	67.8
70.6	66.25	52	66.15
67.1	78.1	58.1	59.9
69.1	70.45	70.65	49.6
81.8499999999999	68.25	51.75	76.6
70.7	78.6	62.85	78.75
53.85	70.45	50.5	62.6
52.8	82.0499999999999	65.75	61.45
82.9	71.45	59.55	60.65
53.5	46.65	50.7	80.6
86.55	89.2000000000001	62	42.85
70.05	87.75	41.65	56.7
70.25	70.3	63.35	70.6
64	70.7	67.9500000000001	72.4000000000001
79.55	62.3	62.15	70.35
73.4	53.65	66.25	55.35
73.15	49.75	70.35	51.55
77.95	70.45	56	67.65
84.25	75.3	63.65	48.3
_________________________________________________
Test results: Stable-Correct vs Switching-Correct
Column B	Stable-Correct
vs.	vs.
Column A	Switching-Correct
Mann Whitney test
P value	<0.0001
Exact or approximate P value?	Approximate
P value summary	****
Significantly different (P < 0.05)?	Yes
One- or two-tailed P value?	Two-tailed
Sum of ranks in column A,B	2698144 , 1803357
Mann-Whitney U	677607
Difference between medians
Median of column A	75.85, n=1500
Median of column B	68.45, n=1500
Difference: Actual	-7.4
Difference: Hodges-Lehmann	-7.5
_________________________________________________
Test results: Switching-Wrong vs Switching-Correct
Column C	Switching-Wrong
vs.	vs.
Column A	Switching-Correct
Mann Whitney test
P value	<0.0001
Exact or approximate P value?	Approximate
P value summary	****
Significantly different (P < 0.05)?	Yes
One- or two-tailed P value?	Two-tailed
Sum of ranks in column A,C	3053370 , 1448130
Mann-Whitney U	322380
Difference between medians
Median of column A	75.85, n=1500
Median of column C	59.8, n=1500
Difference: Actual	-16.05
Difference: Hodges-Lehmann	-15.6
_________________________________________________
Test results: Stable-Wrong vs Stable-Correct
Column D	Stable-Wrong
vs.	vs.
Column B	Stable-Correct
Mann Whitney test
P value	<0.0001
Exact or approximate P value?	Approximate
P value summary	****
Significantly different (P < 0.05)?	Yes
One- or two-tailed P value?	Two-tailed
Sum of ranks in column B,D	2728022 , 1773479
Mann-Whitney U	647729
Difference between medians
Median of column B	68.45, n=1500
Median of column D	59.98, n=1500
Difference: Actual	-8.475
Difference: Hodges-Lehmann	-8
_________________________________________________
Test results: Stable-Wrong vs Switching-Wrong
Column D	Stable-Wrong
vs.	vs.
Column C	Switching-Wrong
Mann Whitney test
P value	0.7553
Exact or approximate P value?	Approximate
P value summary	ns
Significantly different (P < 0.05)?	No
One- or two-tailed P value?	Two-tailed
Sum of ranks in column C,D	2243358 , 2258143
Mann-Whitney U	1117608
Difference between medians
Median of column C	59.8, n=1500
Median of column D	59.98, n=1500
Difference: Actual	0.175
Difference: Hodges-Lehmann	0.1
_______________________________________________________________________________________________________________________________________
Prestim prediction accuracy, using spike count during holding (each row contains cross-validated prediction accuracy from one resampled dataset)
Stable-Correct	Switching-Correct	Stable-Wrong	Switching-Wrong
77.7	91.7000000000001	91.7000000000001	62.25
95.1500000000001	90.0000000000001	76.9	72
82.35	94.9500000000001	84.95	80.3499999999999
73.4	88.7	85.4	70.75
89.85	76.5	63.75	70.55
82.6999999999999	87.6	85	63.3
81.9499999999999	89.55	79.6	83.4
94.4500000000001	91.2000000000001	77.65	72.1500000000001
87.95	93.9500000000001	90.6500000000001	77
84.75	89.7500000000001	83.9	70.8
90.6	81.75	80.9	60.15
87.15	75.4	77.55	90.5000000000001
81	87.7	85.6	68.6
82.65	84.95	84.2	89.3
81.9	85.15	89.8	76
94.1000000000001	96.5500000000001	73.15	55.1
91.2000000000001	86.7	73	73.7
79.95	84.4	90.9500000000001	62.95
86.75	81.3499999999999	67.05	82.65
94.0500000000001	86.9	70.45	66.5
86.5	89.5	61.65	60.6
92.8500000000002	91.7500000000001	76.55	80.4
79.1	87.1	73.8	74.9
87.4500000000001	83.65	70.15	84.8
96.9500000000001	86.9	79.15	59.65
64.35	91.35	67.35	62.8
88.9000000000001	69.1	71.95	85.35
96.6000000000001	90.15	72.45	71.6
85.65	92.8	78.4	57.4
72.45	84.25	93.3500000000001	73.25
90.4500000000001	90.9500000000001	82.4	86.55
79.6	98.4000000000001	73.2	60.75
74.15	93.5000000000001	62.7	74
84.95	79.55	69.65	73.55
83.7499999999999	83.2	76.45	79.85
66.4	87.3	74.15	87.75
84.55	72.75	77.8	74.75
82.5499999999999	91.6500000000001	89.55	62.65
79.6	96.0500000000001	75.95	77.55
77.6	90.8500000000001	85.6	88.05
88	77.3	77.95	62.1
92.9500000000001	98.4000000000001	76.55	78.65
94.5500000000001	90.1000000000001	77.65	89.55
92.6500000000001	85.05	73.3	66.65
92.1000000000001	84.45	75.75	86.65
68.65	94.7500000000001	83.3	68.7
85.35	90.2000000000001	76.4	78.2
95.7500000000001	95.8000000000001	74.25	64.4
84.5499999999999	95.8000000000001	61.15	83.8
89.3000000000001	76.95	91.2500000000001	88.8000000000001
78.7	96.1	82.9	77.5
91.2000000000001	95.3	69.3	77.65
91.2000000000001	81.6499999999999	66.8	74.15
89.85	94.7000000000001	59.6	73.5
79.35	86.6500000000001	65.25	80.1
75.95	70.9	72	85.25
89.3500000000001	97.8500000000001	58.65	54.05
83.7499999999999	91.2000000000001	69.8	70.2500000000001
86.8	82.1	74.55	74.05
85.6	78.8	78.8499999999999	74.05
81.45	80.25	95.6500000000001	87.3
89.45	90.5000000000001	89.2500000000001	85.35
86.5	80.65	78.75	65.15
90.3000000000001	93.6000000000001	72.8	66.4
88.15	91.1000000000001	58.85	75.9
79.55	83.4	74.1	80
94.2500000000001	95.9000000000001	71.5	69.9
87.35	83.1	78.05	61.4
81.95	80.35	77.55	61.7
86.15	83.1	77.85	75.65
79.15	77.35	77.2	74.9
81.7	70.7	73.55	80.3
85.65	98.2000000000001	88.95	71.85
92.5500000000001	94.6000000000001	73.25	82.5499999999999
75.15	90.25	88.3	72.25
81.05	87.5	71.85	76.95
83.6	89.5	89.2000000000001	64.2
76.75	89.3000000000001	77.85	71.75
86.05	92.3000000000001	93.6000000000001	71.5
77.1	91.9500000000001	84.35	69.45
89.55	86.6	72.65	86.85
86.3	83.1	89.1	80.5
80.15	90.9000000000001	67.15	83.6
70.95	77	86.65	72.25
83.4	91.3000000000001	53.75	70.05
86.5	89.4000000000001	71.9	69.75
74.25	82.0999999999999	75.15	54.45
68.7	82.15	80.2	76.4
77.2	86.3	67.65	69.5
82.7499999999999	77.2	73.6	89.5
84.8	82.3	82.55	74.8
75.65	78.25	87.7	63.5
76.85	85.65	73.25	69.25
85.8	87.05	85.2	64.15
94.4500000000001	86.4	69.6	68.45
91.2000000000001	92.8500000000001	80.1	74.25
80.9499999999999	97.6000000000001	65.9	72.35
81.5	86.9	73.4	83.15
96.0500000000001	88.75	69.3	74.65
84.55	96.3500000000001	67.25	78.9
85.35	94.5500000000001	70.5	64.55
88.1500000000001	90.7000000000001	75.15	85.25
82.95	98.8	68.45	74.25
89.1	90.5000000000001	88.9000000000001	62.8
69.25	92.7500000000001	74.25	81.65
89.05	87.2	88.95	75.1
78.45	91.3000000000001	87.45	90.2000000000001
92.0000000000001	86.85	70.15	66.7
95.3500000000001	89.2000000000001	95.4000000000001	76.9
93.7000000000001	92.6500000000001	85.6	66.55
89.3500000000001	86.35	86.45	76.8
88.85	72.35	80.2	70.15
76.45	72.3	59.85	70.8
90.0500000000001	90.3	69.8	51.9
74.55	86.85	67.95	63.9
88.9	93.7000000000001	81.5499999999999	77.9
88.55	93.6000000000001	91.8000000000001	81.6
84.25	77.4	72.6	69.75
78.7	84.05	84.2	71.7
88.6	80.2	62.1	61.8
98.0000000000001	94.1000000000001	80.45	51.3
89.5000000000001	97.7000000000001	65.9	61.85
99.45	78.25	74.95	66.15
83.45	92.0000000000001	79.3	75.55
75.95	92.6000000000001	74.3	58.35
85.3	89.45	76.4	74.4
69.75	77.5	81.7499999999999	69.55
90.5500000000001	82.3999999999999	71	60.95
96.0000000000001	89.15	71.95	74.05
67.4	95.0000000000001	71.1	74.85
94.9000000000001	94.2000000000001	66.8	67.65
92.2500000000001	84.3	73.45	75.15
85.85	96.4500000000001	83.4	67.2
92.8500000000001	95.6500000000001	73.8	56.2
88.3500000000001	86.4	81.65	65.85
88.55	80.0999999999999	68.95	63.3
82.7	97.1500000000001	81.7	68.6500000000001
92.3500000000001	85.3	81.5499999999999	58.65
70.3	93.2500000000001	83.35	69.35
93.4000000000001	86.45	70.05	81.2
72.5	94.1000000000001	61	77.25
88.65	91.4000000000001	70.65	84.2
84.15	86.4	86.25	65.45
94.3000000000001	88.4	77.15	82.5499999999999
82.8	88.05	82.6	76
76.5	91.5500000000001	75.55	79.1
69.1	86.1	73.2	79.9999999999999
93.0500000000001	87.35	90.6000000000001	78.85
76.8	98.15	60.55	66.2
79.75	77.8999999999999	74.4	69.2
73.4	86.75	70.1	68.95
88.85	82.2	86.4	68.25
82.8999999999999	79.4499999999999	76.6	87.05
78.5	92.8500000000001	73.9	44.3
74	98.6	88.7	66.5
63	76.9	82.4	83.5
76.4	83.3	49	75.95
83.05	82.6999999999999	55.85	77.2
91.1000000000001	84.1	82.25	64.6
79.5	92.4000000000001	79.7999999999999	65.3
70.2500000000001	73.55	87.9500000000001	78.3999999999999
59.05	86.9	74.7	76.1
59.9	79.85	65.2	58
80.55	93.7500000000001	68.05	71
85.5	88.85	90.25	82.7499999999999
95.5000000000001	92.0000000000001	69.05	72.3
86.35	80.5499999999999	79.35	83
88	89.7500000000001	85.65	67.05
93.9500000000001	95.5500000000001	82.7	89.7
85.9	89.4500000000001	62.7	77.55
74.2	95.3000000000001	84.45	58.5
88.95	92.3000000000001	81.5999999999999	76.55
78.25	92.1500000000001	76.85	79.55
74.45	91.3500000000001	58.25	60.85
79.5	96.7000000000001	83.1	54.75
75.95	93.6000000000001	68.8	85.35
77.6	87.1000000000001	81.5	79.6
91.0500000000001	95.8000000000001	74.7	70.2
69.6	96.7500000000001	69.25	80.0999999999999
89.3500000000001	80.85	80.55	76.45
85.1	89.05	66.1	84.25
75.3	85.6	62.85	70
85.55	85.65	94.4000000000001	55.95
94.1000000000001	90.7	75.25	58.15
73.45	85.1	92.7000000000001	81.75
90.9500000000001	96.9500000000001	77.7	87.7
84.3	90.5	86.7999999999999	62.15
85.7	82.55	49.1	87.55
84.6	95.7500000000001	89.1500000000001	75.6
88.1	78.7	72.55	71.2
92.3500000000001	89.45	65.75	82.05
70.45	96.4500000000001	88.75	69.7
73.6	97.1500000000001	81.3	69.65
89.7500000000001	99.95	70.15	65
76.6	91.5500000000001	68.2	73.1
86	89.9000000000001	87.45	61.65
81.8	95.5500000000001	71.75	61.1
90.0000000000001	95.7500000000001	88.05	87.4
94.4000000000001	97.2000000000001	75.2	52.35
98.9500000000001	92.3000000000001	84.3499999999999	75.6
93.9500000000001	84.65	82.6	65.05
79.45	81.2499999999999	84.3499999999999	81.65
77.9	94.7500000000001	73.75	77.9
80.95	80.3	88.45	71.15
84.2	71.45	74.4	68.8
79.3	86.4	87.3	56.95
99.05	73.6	70.95	57.1
80.9999999999999	89.7000000000001	86.65	73.6
73.3	93.5000000000001	64.4	55.4
84.95	84.5	70.75	58.85
89.2	97.8	78.7	60.8
79.95	88.9500000000001	64.1	55.95
91.6500000000001	93.6500000000001	88.1500000000001	71.1
74.95	62.55	82	79.65
88.05	86.8	77.05	57.35
83.3	84.3	78.95	75.85
84.1	92.5000000000001	74.5	64.6
85.6	86.5999999999999	85.15	76.05
72.05	94.2500000000001	79.3999999999999	63.2
85.3	83.4	81.05	61.8
85.95	65.05	77.45	78.25
76.45	78.95	75.05	60.7
74.45	82.85	88.25	83.9
87.2	90.7000000000001	70.45	63.5
93.9000000000001	86.6999999999999	69.6	78.6
91.3500000000001	80.15	76.4	76.55
77.45	86.7	81.5999999999999	79.8
97.7000000000001	97.6500000000001	93.0500000000001	79.05
89.8000000000001	74.8	77.95	77.1
92.9000000000001	90.6500000000001	76.45	53.25
93.7000000000001	95.1500000000001	85.4	74.05
75.35	80.55	74.65	53.55
81.8	83.1	85.2499999999999	68.45
85.9	92.3500000000001	81.75	66.25
75.75	93.3000000000001	91.3500000000001	77.65
73.4	92.1000000000001	74.25	76.3
59.95	79.05	73.2	81.4
89.8	73.65	88.2	60.3
78.3	89.9	84.0499999999999	75.15
96.0000000000001	86.5000000000001	88.8500000000001	70.65
92.8500000000001	86.5	86.45	72.75
89.5500000000001	97.5	72.8	69.4
93.2000000000001	77.25	66.4	80.65
79.65	95.9000000000001	64.25	73.45
90.9000000000001	79.8	71.8	62.55
81.9	81.7	78.1	68.9
83.1	79.7	74.35	83.85
64.65	83.65	67.35	61.7
83.0999999999999	87.4	89	72.05
85.5	95.2500000000001	78	59.9
83.75	96.5500000000001	69.05	77.35
87.35	88.4	57.95	74.65
78.35	73.1	55.9	58.1
89.9	86.05	90.15	64.75
89.9000000000001	86.35	67.7	66.95
84	96.5000000000001	77.9	62.1
75.2	86	67.55	64.7
85.3	79.7	88.45	62.85
92.5000000000001	86.65	81.7499999999999	77
79.3	88.25	89.25	86.4
93.0500000000001	89.8000000000001	86.8	62
86.25	96.3500000000001	74.75	88.0000000000001
79.45	92.6000000000001	74.75	84.8
95.5500000000001	95.6000000000001	80.1	69.8500000000001
89.6500000000001	90.25	86.35	68.1
93.2000000000001	88.95	76.5	68.75
85.95	87.9	69	88.2500000000001
76.3499999999999	70.7	76.75	72.95
86.6	90.8500000000001	76.8	79.9999999999999
89.65	87.55	78.65	55.5
81.5499999999999	93.5000000000001	73.65	63.55
77.8	95.2000000000001	82.65	71.9
95.1500000000001	85.9	77.15	76.7
91.5000000000001	88.25	74.2	56.7
89.7	80.8	68.6	88.65
79.85	90.0500000000001	76.2	84.95
90.7000000000001	96.0500000000001	83.7999999999999	73.25
71.85	98	83.95	68.35
82.8	93.4500000000001	70.4	79.45
89.55	87	66.3	87
74.7	93.1500000000001	75.35	84.35
76.85	89.25	62.75	63.95
80.6	98.7	48.3	80.5
77.3	93.6000000000001	68.35	62.1
91.3	77.95	75.25	71.7
88.65	84.45	73.9	81.6999999999999
83.6	95.2000000000001	63.35	92.4000000000001
70.9	82.5	89.0500000000001	81.1
86.8	98.4500000000001	89.55	75.4
88.9000000000001	78.2	67.65	73.4
95.7000000000001	80.4	74.5	61.65
82.7	94.0000000000001	81.3	73.3
90.9500000000001	95.3500000000001	80.65	59.25
88.65	81.55	59.9	74.55
82.8499999999999	99.15	72.9	74.55
86.05	98.6000000000001	88.8	93.2000000000001
79.65	83.1	81.9	74.45
88.55	89.1	77.2	72.65
96.9500000000001	90.1	75.65	67.75
83.9499999999999	73.65	66.2	74.85
96.5000000000001	88.35	92.7000000000001	74.55
78.8	75.35	91.7000000000001	75.95
85.4	96.0500000000001	74.65	69.05
86.85	81.45	94.5500000000001	71.75
90.05	98.1500000000001	78.15	75.75
90.1500000000001	89.4	86.95	69.0500000000001
80.8999999999999	97.2000000000001	74.7	62.95
98.1500000000001	85.35	73.5	65
92.4000000000001	90.3500000000001	89.6500000000001	77.15
91.1500000000001	92.8500000000001	91.9000000000001	58.1
83.1	81.0499999999999	85.75	61.5
94.5500000000001	96.4	89.4500000000001	86
85.05	96.1000000000001	61.8	71.85
90.8500000000001	88.4000000000001	81	63
85.85	88.8000000000001	77.3	74.65
66.1	85.85	86.35	85.95
80.2	87.4999999999999	97.25	75.2
82.5999999999999	89.3500000000001	82.65	79.7
89.2000000000001	90.75	69.85	64.45
79.7	90	79.5	76.2
68.75	89.1000000000001	78.4	71.95
79.65	80.6	77.9	73.8
94.0500000000001	81.3	83.55	73.55
81.85	81.85	80.8	74.3
88.5500000000001	95.3500000000001	76.4	84.25
92.4500000000001	75.3	78.9	70.3
82.2	87.75	70.35	63.9
80.7499999999999	97.9000000000001	91.7000000000001	69.95
88.1	92.2000000000001	81.1	74.95
85.2999999999999	95.6000000000001	79.9999999999999	71.7
93.8000000000001	86.45	73.65	92.3500000000001
98.3	98.6000000000001	89.7	79.5999999999999
82.5999999999999	94.1000000000001	84.95	83.45
95.5000000000001	99.85	76.2	68.65
90.2500000000001	90.8000000000001	78.05	71.85
68.5	91.5000000000001	86.5	66
84.15	96.2000000000001	78.9	63.45
87.55	84.8	85.05	68.2
84.05	86.25	79.5	87.9
79.0999999999999	94.2500000000001	60.8	70.8
82.2499999999999	90.3500000000001	84	70.2
94.1500000000001	95.2000000000001	63.9	77.55
65.1	88.5000000000001	86.6	72.7
80.05	88.25	78.05	64.55
81.95	80.9	82.2499999999999	65.5
86.65	85.25	82.9999999999999	77.2
89.1	95.3500000000001	82.15	67.15
98	89.65	91.5500000000001	79.1
86.55	92.3500000000001	81.1	72.4
88.8	85.3	86.25	78.65
79.35	77.75	66.15	70.8
90.7500000000001	78.7	70.45	65.65
72.55	94.9000000000001	82.0499999999999	58.6
87.35	94.8000000000001	91.9000000000001	69.15
90.3500000000001	85.75	73.05	64.5
77.3	90.8	72.6	65.1
84.1	83.55	90.1500000000001	76.55
90.1500000000001	92.2000000000001	61.8	54.9
84.65	93.95	65.8	53.4
82.9	96.1000000000001	86.25	76.15
89.9500000000001	82.2	66.9	69.9
95.2000000000001	89.15	91.6500000000001	82.1
78.3	77.4999999999999	66.25	61.75
68.35	88.5	90.2000000000001	81.85
89	82.5	66.6	65.75
72.5	94.4000000000001	89	83.8
88.5	93.4500000000001	79.2499999999999	73
74.8	89.5	72.35	85.25
77.3	91.7500000000001	73.55	73.4
90.3000000000001	79.65	72.65	75.15
87	84.8	81.3	80.75
73.1	94.4500000000001	78.35	82.55
73.65	82.1499999999999	94.0000000000001	86.5
93.6500000000001	87	60	64.85
90.35	85.6	82.45	90.2
87.4	90.6500000000001	81.3	79.3
87.9000000000001	91.4000000000001	89.8000000000001	82.85
71.55	85	69.6	74.45
82.1499999999999	90.4500000000001	87.6	77.6
88.3	89.05	80.65	73.6
79.8	96.3500000000001	74.1	67.45
87.45	93.6500000000001	80.1	62.3
71.15	73.6	72.55	82.3
92.1000000000001	86	77.35	70.7
72.45	82.2	85.55	63.5
90.35	96.6000000000001	81.9	87.65
78.5499999999999	92.5500000000001	85.7	71.05
83.6	92.4000000000001	83.4	75.5
93.4500000000001	99.25	70.9	73.2
72.2	97.2000000000001	72	83.65
67.55	83.15	90.4	69.5
84.65	78.75	80.6	60.5
83.2	87.8	66.35	73.7
81.15	90.8500000000001	84.3	68.75
84.7499999999999	85.65	83.3	74.65
76.4	91.8	87.2	77.25
78.05	97.4500000000001	74.4	75.55
62.95	89.7	71	78.35
75.95	91.1000000000001	77.8	75.6
87.8	77.1	76.15	70.65
94.9000000000001	99.85	79.35	55.45
85.55	81	57.15	59.55
83.55	79.4999999999999	83.3	61.05
93.1500000000001	96.9500000000001	96.2500000000001	63.35
87	82.2999999999999	97.4000000000001	69.95
94.7500000000001	80.55	74.6	50.6
76.45	95.7000000000001	77.95	83.65
84.4999999999999	96.1500000000001	83.15	74.75
72.15	86.35	71.15	69.7
81.2	94.5000000000001	81.8	78.45
86.7	80.6499999999999	74.6	79.55
80.1	76.8	85.95	65.95
98.6	96	70.9	92.0500000000001
83.3	94.2000000000001	85.5	64
81.9	77.2	95.4000000000001	71.9
70.4	94.5500000000001	70.6	69.6
83.95	89.1000000000001	81.25	69.95
67.6	95.7000000000001	70.45	60.9
79.6499999999999	81.4999999999999	77.8	65.35
86.15	87.45	92.4500000000001	79.45
[truncated: 1,820 more rows]
[truncated: 397 more columns]
